# Supplementary material for: (4Z)-1-Methyl-4-[(2E)-2-(4-methyl­benzyl­idene)hydrazin-1-yl­idene]-3,4-dihydro-1H-2λ6,1-benzothia­zine-2,2-dione
Source: Acta Crystallogr Sect E Struct Rep Online. 2012 Sep 22;68(Pt 10):o2971. doi: 10.1107/S1600536812039529 (PMC3470338; doi:10.1107/S1600536812039529)
Supplement: Supplementary file 1 [file e-68-o2971-sup1.cif]

##############################################################################
#                                                                            #
# This CIF contains the data in a paper accepted for publication in          #
# Acta Crystallographica Section E. It conforms to the requirements of       #
# Notes for Authors for Acta Crystallographica Section E, and has been       #
# peer reviewed under the auspices of the IUCr Commission on Journals.       #
#                                                                            #
# Full details of the Crystallographic Information File format               #
# are given in the paper "The Crystallographic Information File (CIF):       #
# a New Standard Archive File for Crystallography" by S. R. Hall, F. H.      #
# Allen and I. D. Brown [Acta Cryst. (1991), A47, 655-685].                  #
#                                                                            #
# The current version of the core CIF dictionary is obtainable from          #
# ftp://ftp.iucr.org/pub/cif_core.dic.                                       #
#                                                                            #
# Software is freely available for graphical display of the structure(s)     #
# in this CIF. For information consult the CIF software page                 #
# http://www.iucr.org/resources/cif/software.                                #
#                                                                            #
# This file may be used for bona fide research purposes within the           #
# scientific community so long as proper attribution is given to the journal # 
# article from which it was obtained.                                        #
#                                                                            #
##############################################################################
data_global
_audit_creation_method     SHELXL-97
_journal_date_recd_electronic     2012-08-11
_journal_date_accepted     2012-09-17
_journal_name_full     'Acta Crystallographica, Section E'
_journal_year     2012
_journal_volume     68
_journal_issue     10
_journal_page_first     o2971
_journal_page_last     o2971
_journal_paper_category     QO
_journal_paper_doi     10.1107/S1600536812039529
_journal_coeditor_code     ZJ2094
_publ_contact_author_name     'Shafiq, Muhammad'
_publ_contact_author_address
;
Department of Chemistry
Government College University
Faisalabad 38000
Pakistan
;
_publ_contact_author_email     hafizshafique@hotmail.com
_publ_contact_author_fax     '+0000000000000000'
_publ_contact_author_phone     '+923024487893'
_publ_section_title
;\
(4<i>Z</i>)-1-Methyl-4-[(2<i>E</i>)-2-(4-methylbenzylidene)hydrazin-1-\
ylidene]-3,4-dihydro-1<i>H</i>-2\l^6^,1-benzothiazine-2,2-dione
;
loop_
    _publ_author_name
    _publ_author_address
    'Shafiq, Muhammad'
;
Department of Chemistry
Government College University
Faisalabad 38000
Pakistan
;
    'Harrison, William T. A.'
;
Department of Chemistry
University of Aberdeen
Meston Walk
Aberdeen AB24 3UE
Scotland
;
    'Khan, Islam Ullah'
;
Materials Chemistry Laboratory
Department of Chemistry
Government College University
Lahore 54000
Pakistan
;
    'Ejaz'
;
Materials Chemistry Laboratory
Department of Chemistry
Government College University
Lahore 54000
Pakistan
;
data_I
_audit_creation_method     SHELXL97
_chemical_name_systematic
;
(4<i>Z</i>)-1-Methyl-4-[(2<i>E</i>)-2-(4-methylbenzylidene)hydrazin-1-
ylidene]-3,4-dihydro-1<i>H</i>-2\l^6^,1-benzothiazine-2,2-dione
;
_chemical_name_common     ?
_chemical_formula_moiety     'C17 H17 N3 O2 S'
_chemical_formula_sum     'C17 H17 N3 O2 S'
_chemical_formula_iupac     'C17 H17 N3 O2 S'
_chemical_formula_weight     327.40
_chemical_melting_point     ?
_symmetry_cell_setting     monoclinic
_symmetry_space_group_name_H-M     'P 21/n'
_symmetry_space_group_name_Hall     '-P 2yn'
loop_
    _symmetry_equiv_pos_as_xyz
    'x, y, z'
    '-x+1/2, y+1/2, -z+1/2'
    '-x, -y, -z'
    'x-1/2, -y-1/2, z-1/2'
_cell_length_a     7.8990(10)
_cell_length_b     25.061(3)
_cell_length_c     8.1743(11)
_cell_angle_alpha     90.00
_cell_angle_beta     101.114(9)
_cell_angle_gamma     90.00
_cell_volume     1587.8(3)
_cell_formula_units_Z     4
_cell_measurement_reflns_used     3678
_cell_measurement_theta_min     2.75
_cell_measurement_theta_max     24.86
_cell_measurement_temperature     296(2)
_exptl_crystal_description     blade
_exptl_crystal_colour     yellow
_exptl_crystal_size_max     0.45
_exptl_crystal_size_mid     0.21
_exptl_crystal_size_min     0.09
_exptl_crystal_density_diffrn     1.370
_exptl_crystal_density_meas     ?
_exptl_crystal_density_method     'not measured'
_exptl_crystal_F_000     688
_exptl_absorpt_coefficient_mu     0.217
_exptl_absorpt_correction_type     none
_exptl_absorpt_process_details     ?
_exptl_absorpt_correction_T_min     .
_exptl_absorpt_correction_T_max     .
_exptl_special_details     ?
_diffrn_ambient_temperature     296(2)
_diffrn_radiation_type     MoK\a
_diffrn_radiation_wavelength     0.71073
_diffrn_radiation_source     'fine-focus sealed tube'
_diffrn_radiation_monochromator     graphite
_diffrn_measurement_device_type     'Bruker APEXII CCD'
_diffrn_measurement_method     \w
_diffrn_detector_area_resol_mean     ?
_diffrn_reflns_number     13483
_diffrn_reflns_av_R_equivalents     0.0489
_diffrn_reflns_av_sigmaI/netI     0.0542
_diffrn_reflns_theta_min     2.67
_diffrn_reflns_theta_max     25.25
_diffrn_reflns_theta_full     25.25
_diffrn_measured_fraction_theta_max     0.998
_diffrn_measured_fraction_theta_full     0.998
_diffrn_reflns_limit_h_min     -9
_diffrn_reflns_limit_h_max     9
_diffrn_reflns_limit_k_min     -30
_diffrn_reflns_limit_k_max     30
_diffrn_reflns_limit_l_min     -9
_diffrn_reflns_limit_l_max     9
_diffrn_standards_number     ?
_diffrn_standards_interval_count     ?
_diffrn_standards_interval_time     ?
_diffrn_standards_decay_%     0
_refine_special_details
;
Refinement of <i>F</i>^2^ against ALL reflections. The weighted <i>R</i>-factor
<i>wR</i> and goodness of fit <i>S</i> are based on <i>F</i>^2^, conventional
<i>R</i>-factors <i>R</i> are based on <i>F</i>, with <i>F</i> set to zero for
negative <i>F</i>^2^. The threshold expression of <i>F</i>^2^ >
\s(<i>F</i>^2^) is used only for calculating <i>R</i>-factors(gt) <i>etc</i>.
and is not relevant to the choice of reflections for refinement.
<i>R</i>-factors based on <i>F</i>^2^ are statistically about twice as large
as those based on <i>F</i>, and <i>R</i>-factors based on ALL data will be
even larger.
;
_reflns_number_total     2877
_reflns_number_gt     1897
_reflns_threshold_expression     I>2\s(I)
_refine_ls_structure_factor_coef     Fsqd
_refine_ls_matrix_type     full
_refine_ls_R_factor_all     0.1582
_refine_ls_R_factor_gt     0.1197
_refine_ls_wR_factor_gt     0.3241
_refine_ls_wR_factor_ref     0.3466
_refine_ls_goodness_of_fit_ref     1.148
_refine_ls_restrained_S_all     1.148
_refine_ls_number_reflns     2877
_refine_ls_number_parameters     215
_refine_ls_number_restraints     0
_refine_ls_hydrogen_treatment     mixed
_refine_ls_weighting_scheme     calc
_refine_ls_weighting_details
      'calc w = 1/[\s^2^(Fo^2^)+(0.0894P)^2^+15.6763P] where P=(Fo^2^+2Fc^2^)/3'
_atom_sites_solution_hydrogens     geom
_atom_sites_solution_primary     direct
_atom_sites_solution_secondary     difmap
_refine_ls_shift/su_max     0.000
_refine_ls_shift/su_mean     0.000
_refine_diff_density_max     1.442
_refine_diff_density_min     -0.459
_refine_ls_extinction_method     'SHELXL97 (Sheldrick, 2008)'
_refine_ls_extinction_coef     0.011(3)
_refine_ls_extinction_expression
                                  'Fc^*^=kFc[1+0.001xFc^2^\l^3^/sin(2\q)]^-1/4^'
loop_
    _atom_type_symbol
    _atom_type_description
    _atom_type_scat_dispersion_real
    _atom_type_scat_dispersion_imag
    _atom_type_scat_source
    'C' 'C' 0.0033 0.0016
                         'International Tables Vol C Tables 4.2.6.8 and 6.1.1.4'
    'H' 'H' 0.0000 0.0000
                         'International Tables Vol C Tables 4.2.6.8 and 6.1.1.4'
    'N' 'N' 0.0061 0.0033
                         'International Tables Vol C Tables 4.2.6.8 and 6.1.1.4'
    'O' 'O' 0.0106 0.0060
                         'International Tables Vol C Tables 4.2.6.8 and 6.1.1.4'
    'S' 'S' 0.1246 0.1234
                         'International Tables Vol C Tables 4.2.6.8 and 6.1.1.4'
_computing_data_collection     'APEX2 (Bruker, 2007)'
_computing_cell_refinement     'SAINT (Bruker, 2007)'
_computing_data_reduction     'SAINT (Bruker, 2007)'
_computing_structure_solution     'SHELXS97 (Sheldrick, 2008)'
_computing_structure_refinement     'SHELXL97 (Sheldrick, 2008)'
_computing_molecular_graphics     'ORTEP-3 (Farrugia, 1997)'
_computing_publication_material     'SHELXL97 (Sheldrick, 2008)'
loop_
    _atom_site_type_symbol
    _atom_site_label
    _atom_site_fract_x
    _atom_site_fract_y
    _atom_site_fract_z
    _atom_site_U_iso_or_equiv
    _atom_site_adp_type
    _atom_site_calc_flag
    _atom_site_refinement_flags
    _atom_site_occupancy
    _atom_site_symmetry_multiplicity
    _atom_site_disorder_assembly
    _atom_site_disorder_group
    C C1 0.2464(11) 0.6374(3) 0.1249(10) 0.0393(19) Uani d . 1 1 . .
    C C2 0.0924(11) 0.6173(4) 0.0246(12) 0.048(2) Uani d . 1 1 . .
    H H2 -0.0062 0.6384 0.0023 0.058 Uiso calc R 1 1 . .
    C C3 0.0902(12) 0.5668(4) -0.0386(13) 0.052(2) Uani d . 1 1 . .
    H H3 -0.0107 0.5539 -0.1047 0.063 Uiso calc R 1 1 . .
    C C4 0.2323(12) 0.5349(4) -0.0072(12) 0.050(2) Uani d . 1 1 . .
    H H4 0.2283 0.5005 -0.0500 0.060 Uiso calc R 1 1 . .
    C C5 0.3802(11) 0.5541(3) 0.0875(11) 0.042(2) Uani d . 1 1 . .
    H H5 0.4779 0.5326 0.1070 0.050 Uiso calc R 1 1 . .
    C C6 0.3899(10) 0.6050(3) 0.1561(10) 0.0329(17) Uani d . 1 1 . .
    C C7 0.5555(10) 0.6233(3) 0.2611(10) 0.0378(19) Uani d . 1 1 . .
    C C8 0.5629(11) 0.6777(3) 0.3398(11) 0.046(2) Uani d . 1 1 . .
    H H8A 0.6805 0.6908 0.3583 0.055 Uiso calc R 1 1 . .
    H H8B 0.5283 0.6751 0.4471 0.055 Uiso calc R 1 1 . .
    C C9 0.9564(11) 0.5776(4) 0.4027(12) 0.045(2) Uani d . 1 1 . .
    H H9 0.928(13) 0.538(4) 0.348(12) 0.07(3) Uiso d . 1 1 . .
    C C10 1.1248(10) 0.5891(3) 0.5059(10) 0.0362(19) Uani d . 1 1 . .
    C C11 1.1580(11) 0.6354(4) 0.5998(11) 0.045(2) Uani d . 1 1 . .
    H H11 1.0710 0.6606 0.5980 0.054 Uiso calc R 1 1 . .
    C C12 1.3211(11) 0.6445(3) 0.6965(11) 0.044(2) Uani d . 1 1 . .
    H H12 1.3421 0.6755 0.7598 0.053 Uiso calc R 1 1 . .
    C C13 1.4514(11) 0.6077(4) 0.6988(11) 0.043(2) Uani d . 1 1 . .
    C C14 1.4177(11) 0.5616(4) 0.6071(12) 0.051(2) Uani d . 1 1 . .
    H H14 1.5050 0.5365 0.6101 0.062 Uiso calc R 1 1 . .
    C C15 1.2550(10) 0.5515(4) 0.5095(10) 0.041(2) Uani d . 1 1 . .
    H H15 1.2343 0.5202 0.4480 0.049 Uiso calc R 1 1 . .
    C C16 0.0902(13) 0.7157(4) 0.2205(13) 0.059(3) Uani d . 1 1 . .
    H H16A 0.0280 0.7308 0.1185 0.089 Uiso calc R 1 1 . .
    H H16B 0.1207 0.7435 0.3017 0.089 Uiso calc R 1 1 . .
    H H16C 0.0189 0.6899 0.2617 0.089 Uiso calc R 1 1 . .
    C C17 1.6295(12) 0.6184(5) 0.8015(14) 0.064(3) Uani d . 1 1 . .
    H H17A 1.7116 0.6205 0.7292 0.096 Uiso calc R 1 1 . .
    H H17B 1.6610 0.5900 0.8802 0.096 Uiso calc R 1 1 . .
    H H17C 1.6284 0.6516 0.8602 0.096 Uiso calc R 1 1 . .
    S S1 0.4268(3) 0.72269(9) 0.2121(3) 0.0472(7) Uani d . 1 1 . .
    N N1 0.2450(9) 0.6901(3) 0.1900(11) 0.052(2) Uani d . 1 1 . .
    N N2 0.6832(9) 0.5911(3) 0.2813(9) 0.0448(18) Uani d . 1 1 . .
    N N3 0.8324(9) 0.6113(3) 0.3859(10) 0.0477(19) Uani d . 1 1 . .
    O O1 0.4836(11) 0.7265(3) 0.0588(9) 0.069(2) Uani d . 1 1 . .
    O O2 0.4100(10) 0.7710(2) 0.3007(9) 0.064(2) Uani d . 1 1 . .
loop_
    _atom_site_aniso_label
    _atom_site_aniso_U_11
    _atom_site_aniso_U_22
    _atom_site_aniso_U_33
    _atom_site_aniso_U_12
    _atom_site_aniso_U_13
    _atom_site_aniso_U_23
    C1 0.038(5) 0.036(4) 0.042(5) -0.003(4) 0.004(4) 0.001(4)
    C2 0.033(5) 0.049(5) 0.061(6) 0.006(4) 0.004(4) 0.006(4)
    C3 0.038(5) 0.050(6) 0.062(6) -0.016(4) -0.009(4) 0.003(5)
    C4 0.057(6) 0.033(5) 0.061(6) -0.008(4) 0.016(5) -0.011(4)
    C5 0.032(4) 0.039(5) 0.054(5) 0.004(4) 0.006(4) -0.004(4)
    C6 0.031(4) 0.032(4) 0.037(4) 0.000(3) 0.009(3) 0.000(3)
    C7 0.036(4) 0.042(5) 0.036(5) -0.001(4) 0.007(4) -0.001(4)
    C8 0.042(5) 0.051(5) 0.043(5) -0.001(4) 0.006(4) -0.006(4)
    C9 0.039(5) 0.047(5) 0.048(5) 0.001(4) 0.010(4) -0.004(4)
    C10 0.034(4) 0.040(4) 0.035(4) 0.004(3) 0.008(4) 0.006(3)
    C11 0.042(5) 0.045(5) 0.051(5) 0.007(4) 0.015(4) 0.000(4)
    C12 0.043(5) 0.041(5) 0.046(5) -0.003(4) 0.004(4) -0.004(4)
    C13 0.038(5) 0.050(5) 0.040(5) -0.003(4) 0.005(4) 0.011(4)
    C14 0.036(5) 0.055(6) 0.062(6) 0.013(4) 0.006(4) 0.000(5)
    C15 0.038(5) 0.045(5) 0.040(5) 0.006(4) 0.006(4) -0.004(4)
    C16 0.067(7) 0.051(6) 0.066(7) 0.013(5) 0.028(5) 0.005(5)
    C17 0.034(5) 0.086(8) 0.065(7) -0.001(5) -0.004(5) 0.013(6)
    S1 0.0551(15) 0.0354(12) 0.0503(14) -0.0034(10) 0.0081(11) -0.0015(10)
    N1 0.038(4) 0.040(4) 0.078(6) 0.005(3) 0.010(4) -0.012(4)
    N2 0.030(4) 0.048(4) 0.053(5) -0.001(3) 0.001(3) -0.004(3)
    N3 0.035(4) 0.054(5) 0.052(5) -0.006(3) 0.002(3) -0.007(4)
    O1 0.099(6) 0.059(4) 0.057(4) -0.025(4) 0.033(4) 0.004(3)
    O2 0.081(5) 0.037(3) 0.073(5) 0.004(3) 0.010(4) -0.013(3)
_geom_special_details
;
All e.s.d.'s (except the e.s.d. in the dihedral angle between two l.s.planes)
are estimated using the full covariance matrix. The cell e.s.d.'s are taken
into account individually in the estimation of e.s.d.'s in distances, angles
and torsion angles; correlations between e.s.d.'s in cell parameters are only
used when they are defined by crystal symmetry. An approximate (isotropic)
treatment of cell e.s.d.'s is used for estimating e.s.d.'s involving l.s.
planes.
;
loop_
    _geom_bond_atom_site_label_1
    _geom_bond_atom_site_label_2
    _geom_bond_site_symmetry_2
    _geom_bond_distance
    _geom_bond_publ_flag
    C1 C6 . 1.378(11) ?
    C1 C2 . 1.421(12) ?
    C1 N1 . 1.424(11) ?
    C2 C3 . 1.366(13) ?
    C2 H2 . 0.9300 ?
    C3 C4 . 1.362(13) ?
    C3 H3 . 0.9300 ?
    C4 C5 . 1.359(12) ?
    C4 H4 . 0.9300 ?
    C5 C6 . 1.388(11) ?
    C5 H5 . 0.9300 ?
    C6 C7 . 1.493(11) ?
    C7 N2 . 1.278(10) ?
    C7 C8 . 1.502(12) ?
    C8 S1 . 1.757(9) ?
    C8 H8A . 0.9700 ?
    C8 H8B . 0.9700 ?
    C9 N3 . 1.280(11) ?
    C9 C10 . 1.459(12) ?
    C9 H9 . 1.10(10) ?
    C10 C11 . 1.390(12) ?
    C10 C15 . 1.391(11) ?
    C11 C12 . 1.394(12) ?
    C11 H11 . 0.9300 ?
    C12 C13 . 1.378(12) ?
    C12 H12 . 0.9300 ?
    C13 C14 . 1.377(13) ?
    C13 C17 . 1.517(12) ?
    C14 C15 . 1.398(12) ?
    C14 H14 . 0.9300 ?
    C15 H15 . 0.9300 ?
    C16 N1 . 1.445(11) ?
    C16 H16A . 0.9600 ?
    C16 H16B . 0.9600 ?
    C16 H16C . 0.9600 ?
    C17 H17A . 0.9600 ?
    C17 H17B . 0.9600 ?
    C17 H17C . 0.9600 ?
    S1 O1 . 1.414(7) ?
    S1 O2 . 1.430(6) ?
    S1 N1 . 1.632(8) ?
    N2 N3 . 1.410(9) ?
loop_
    _geom_angle_atom_site_label_1
    _geom_angle_atom_site_label_2
    _geom_angle_atom_site_label_3
    _geom_angle_site_symmetry_1
    _geom_angle_site_symmetry_3
    _geom_angle
    _geom_angle_publ_flag
    C6 C1 C2 . . 118.7(7) ?
    C6 C1 N1 . . 122.8(7) ?
    C2 C1 N1 . . 118.4(7) ?
    C3 C2 C1 . . 119.5(8) ?
    C3 C2 H2 . . 120.2 ?
    C1 C2 H2 . . 120.2 ?
    C4 C3 C2 . . 121.5(8) ?
    C4 C3 H3 . . 119.2 ?
    C2 C3 H3 . . 119.2 ?
    C5 C4 C3 . . 119.1(8) ?
    C5 C4 H4 . . 120.4 ?
    C3 C4 H4 . . 120.4 ?
    C4 C5 C6 . . 122.0(8) ?
    C4 C5 H5 . . 119.0 ?
    C6 C5 H5 . . 119.0 ?
    C1 C6 C5 . . 119.2(7) ?
    C1 C6 C7 . . 121.6(7) ?
    C5 C6 C7 . . 119.3(7) ?
    N2 C7 C6 . . 117.5(7) ?
    N2 C7 C8 . . 123.6(8) ?
    C6 C7 C8 . . 118.9(7) ?
    C7 C8 S1 . . 111.0(6) ?
    C7 C8 H8A . . 109.4 ?
    S1 C8 H8A . . 109.4 ?
    C7 C8 H8B . . 109.4 ?
    S1 C8 H8B . . 109.4 ?
    H8A C8 H8B . . 108.0 ?
    N3 C9 C10 . . 121.7(8) ?
    N3 C9 H9 . . 118(5) ?
    C10 C9 H9 . . 120(5) ?
    C11 C10 C15 . . 119.6(8) ?
    C11 C10 C9 . . 122.5(8) ?
    C15 C10 C9 . . 117.9(8) ?
    C10 C11 C12 . . 120.3(8) ?
    C10 C11 H11 . . 119.8 ?
    C12 C11 H11 . . 119.8 ?
    C13 C12 C11 . . 120.3(8) ?
    C13 C12 H12 . . 119.8 ?
    C11 C12 H12 . . 119.8 ?
    C14 C13 C12 . . 119.3(8) ?
    C14 C13 C17 . . 120.8(9) ?
    C12 C13 C17 . . 120.0(9) ?
    C13 C14 C15 . . 121.5(8) ?
    C13 C14 H14 . . 119.3 ?
    C15 C14 H14 . . 119.3 ?
    C10 C15 C14 . . 119.0(8) ?
    C10 C15 H15 . . 120.5 ?
    C14 C15 H15 . . 120.5 ?
    N1 C16 H16A . . 109.5 ?
    N1 C16 H16B . . 109.5 ?
    H16A C16 H16B . . 109.5 ?
    N1 C16 H16C . . 109.5 ?
    H16A C16 H16C . . 109.5 ?
    H16B C16 H16C . . 109.5 ?
    C13 C17 H17A . . 109.5 ?
    C13 C17 H17B . . 109.5 ?
    H17A C17 H17B . . 109.5 ?
    C13 C17 H17C . . 109.5 ?
    H17A C17 H17C . . 109.5 ?
    H17B C17 H17C . . 109.5 ?
    O1 S1 O2 . . 117.9(4) ?
    O1 S1 N1 . . 111.0(5) ?
    O2 S1 N1 . . 108.3(4) ?
    O1 S1 C8 . . 107.9(5) ?
    O2 S1 C8 . . 110.4(4) ?
    N1 S1 C8 . . 99.7(4) ?
    C1 N1 C16 . . 123.0(8) ?
    C1 N1 S1 . . 115.8(6) ?
    C16 N1 S1 . . 120.9(6) ?
    C7 N2 N3 . . 113.4(7) ?
    C9 N3 N2 . . 111.1(7) ?
loop_
    _geom_torsion_atom_site_label_1
    _geom_torsion_atom_site_label_2
    _geom_torsion_atom_site_label_3
    _geom_torsion_atom_site_label_4
    _geom_torsion_site_symmetry_1
    _geom_torsion_site_symmetry_2
    _geom_torsion_site_symmetry_3
    _geom_torsion_site_symmetry_4
    _geom_torsion
    _geom_torsion_publ_flag
    C6 C1 C2 C3 . . . . -0.3(13) ?
    N1 C1 C2 C3 . . . . -179.7(9) ?
    C1 C2 C3 C4 . . . . 0.4(15) ?
    C2 C3 C4 C5 . . . . -0.9(15) ?
    C3 C4 C5 C6 . . . . 1.3(14) ?
    C2 C1 C6 C5 . . . . 0.7(12) ?
    N1 C1 C6 C5 . . . . -179.9(8) ?
    C2 C1 C6 C7 . . . . -179.6(8) ?
    N1 C1 C6 C7 . . . . -0.3(12) ?
    C4 C5 C6 C1 . . . . -1.2(13) ?
    C4 C5 C6 C7 . . . . 179.1(8) ?
    C1 C6 C7 N2 . . . . -178.7(8) ?
    C5 C6 C7 N2 . . . . 0.9(11) ?
    C1 C6 C7 C8 . . . . 2.5(11) ?
    C5 C6 C7 C8 . . . . -177.9(8) ?
    N2 C7 C8 S1 . . . . 148.3(7) ?
    C6 C7 C8 S1 . . . . -33.0(9) ?
    N3 C9 C10 C11 . . . . 4.0(13) ?
    N3 C9 C10 C15 . . . . -176.4(8) ?
    C15 C10 C11 C12 . . . . 0.3(13) ?
    C9 C10 C11 C12 . . . . 179.9(8) ?
    C10 C11 C12 C13 . . . . 0.6(13) ?
    C11 C12 C13 C14 . . . . -1.3(13) ?
    C11 C12 C13 C17 . . . . 178.7(8) ?
    C12 C13 C14 C15 . . . . 1.1(14) ?
    C17 C13 C14 C15 . . . . -178.9(9) ?
    C11 C10 C15 C14 . . . . -0.5(12) ?
    C9 C10 C15 C14 . . . . 179.8(8) ?
    C13 C14 C15 C10 . . . . -0.2(14) ?
    C7 C8 S1 O1 . . . . -60.6(7) ?
    C7 C8 S1 O2 . . . . 169.2(6) ?
    C7 C8 S1 N1 . . . . 55.4(7) ?
    C6 C1 N1 C16 . . . . -153.1(9) ?
    C2 C1 N1 C16 . . . . 26.3(13) ?
    C6 C1 N1 S1 . . . . 32.7(11) ?
    C2 C1 N1 S1 . . . . -147.9(7) ?
    O1 S1 N1 C1 . . . . 57.5(8) ?
    O2 S1 N1 C1 . . . . -171.6(6) ?
    C8 S1 N1 C1 . . . . -56.1(7) ?
    O1 S1 N1 C16 . . . . -116.9(8) ?
    O2 S1 N1 C16 . . . . 14.1(9) ?
    C8 S1 N1 C16 . . . . 129.5(8) ?
    C6 C7 N2 N3 . . . . -178.3(7) ?
    C8 C7 N2 N3 . . . . 0.4(12) ?
    C10 C9 N3 N2 . . . . -179.7(7) ?
    C7 N2 N3 C9 . . . . 179.8(8) ?
loop_
    _geom_hbond_atom_site_label_D
    _geom_hbond_atom_site_label_H
    _geom_hbond_atom_site_label_A
    _geom_hbond_site_symmetry_A
    _geom_hbond_distance_DH
    _geom_hbond_distance_HA
    _geom_hbond_distance_DA
    _geom_hbond_angle_DHA
    C16 H16A O2 4_575 0.96 2.59 3.468(13) 153
