# Supplementary material for: (4Z)-1-Methyl-4-[(2E)-2-(4-methyl­benzyl­idene)hydrazin-1-yl­idene]-3,4-dihydro-1H-2λ6,1-benzothia­zine-2,2-dione
Source: Acta Crystallogr Sect E Struct Rep Online. 2012 Sep 22;68(Pt 10):o2971. doi: 10.1107/S1600536812039529 (PMC3470338; doi:10.1107/S1600536812039529)
Supplement: Supplementary file 2 [file e-68-o2971-Isup2.hkl]

# 
# h,k,l, Fc-squared, Fo-squared, sigma(Fo-squared) and status flag 
# 
data_I
_shelx_title ' HSZHSB_0m in P2(1)/n' 
_shelx_refln_list_code          4 
_shelx_F_calc_maximum      176.97 
_exptl_crystal_F_000       688.00 
_reflns_d_resolution_high  0.8332 
 
loop_ 
 _symmetry_equiv_pos_as_xyz 
 'x, y, z' 
 '-x+1/2, y+1/2, -z+1/2' 
 '-x, -y, -z' 
 'x-1/2, -y-1/2, z-1/2' 
 
_cell_length_a     7.8990 
_cell_length_b    25.0611 
_cell_length_c     8.1743 
_cell_angle_alpha  90.000 
_cell_angle_beta  101.114 
_cell_angle_gamma  90.000 
 
_shelx_F_squared_multiplier     1.000 
 
loop_ 
 _refln_index_h 
 _refln_index_k 
 _refln_index_l 
 _refln_F_squared_calc 
 _refln_F_squared_meas 
 _refln_F_squared_sigma 
 _refln_observed_status 
   2   0   0     2178.72     2163.25     29.15 o 
   4   0   0      766.88      997.13     18.62 o 
   6   0   0     1912.78     1902.07     40.74 o 
   8   0   0       25.98       37.47     19.34 o 
   1   1   0     1305.01     1088.35     12.04 o 
   2   1   0      226.45      196.79      3.99 o 
   3   1   0        0.68       -1.57      2.49 o 
   4   1   0      824.68      649.59     11.04 o 
   5   1   0       13.64       20.60      5.12 o 
   6   1   0       84.42      102.54      9.68 o 
   7   1   0       12.55       70.54     10.22 o 
   8   1   0        0.08       -4.45     10.32 o 
   9   1   0        3.11      -11.38     11.38 o 
   1   2   0     8656.74     9873.38     96.44 o 
   2   2   0     4297.63     4474.58     41.16 o 
   3   2   0      170.24      186.75      4.73 o 
   4   2   0        1.44       -0.92      3.66 o 
   5   2   0      361.55      368.27      8.64 o 
   6   2   0      130.12      171.17      9.60 o 
   7   2   0      908.52      814.06     17.44 o 
   8   2   0      102.18       92.20     12.72 o 
   9   2   0        0.48      -14.84     14.84 o 
   1   3   0     2159.84     1655.46     16.17 o 
   2   3   0     2501.57     2148.18     21.46 o 
   3   3   0      285.23      255.44      5.76 o 
   4   3   0      180.89      103.51      4.78 o 
   5   3   0        9.21       13.71      3.68 o 
   6   3   0        0.26       16.53      6.46 o 
   7   3   0      110.10      169.27      9.90 o 
   8   3   0       54.84       53.31     17.18 o 
   9   3   0       31.54        1.83     14.67 o 
   0   4   0     7822.90     8174.82    112.41 o 
   1   4   0       16.57      195.67      3.97 o 
   2   4   0     2039.17     2852.28     33.58 o 
   3   4   0      769.07      965.34     13.05 o 
   4   4   0      756.62      994.83     13.53 o 
   5   4   0        7.52       16.39      3.89 o 
   6   4   0      449.92      483.71     12.48 o 
   7   4   0      401.27      367.72     12.39 o 
   8   4   0        0.84       12.81     15.58 o 
   9   4   0        0.43        9.16     13.51 o 
   1   5   0      696.66      551.18      7.12 o 
   2   5   0     4802.55     4128.50     41.53 o 
   3   5   0      418.74      311.13      8.09 o 
   4   5   0     3177.85     2607.09     30.91 o 
   5   5   0       22.33       14.88      4.02 o 
   6   5   0       10.22       16.06      6.62 o 
   7   5   0        0.89        6.67      7.43 o 
   8   5   0        7.49       17.37     13.76 o 
   9   5   0       23.39        7.35     17.20 o 
   0   6   0    18122.90    19566.83    308.38 o 
   1   6   0     4397.83     4161.74     41.75 o 
   2   6   0     4332.71     4647.97     49.82 o 
   3   6   0      148.48      139.13      5.16 o 
   4   6   0     1557.69     2112.80     38.25 o 
   5   6   0      430.61      455.97     10.06 o 
   6   6   0      109.87      196.35     10.94 o 
   7   6   0       61.85       54.19      9.28 o 
   8   6   0       20.22       28.22     15.06 o 
   9   6   0        0.80      -13.43     18.23 o 
   1   7   0      164.23      117.76      3.96 o 
   2   7   0       53.95       45.41      5.07 o 
   3   7   0        0.40       11.56      3.59 o 
   4   7   0      453.83      420.69      8.18 o 
   5   7   0       16.13       30.05      4.88 o 
   6   7   0      276.69      254.49     11.91 o 
   7   7   0       31.50       26.10      8.86 o 
   8   7   0        0.01        7.16     14.15 o 
   9   7   0        1.54      -13.33     13.41 o 
   0   8   0      670.48      579.53     13.45 o 
   1   8   0     1532.57     1606.50     17.88 o 
   2   8   0       38.48       38.70      3.33 o 
   3   8   0     5557.21     5897.87     63.60 o 
   4   8   0      363.97      416.66      8.23 o 
   5   8   0      474.54      473.92     11.02 o 
   6   8   0      216.37      231.47     10.77 o 
   7   8   0       88.14       89.72     10.77 o 
   8   8   0       21.43       13.73     12.08 o 
   1   9   0      807.45      685.38      9.48 o 
   2   9   0      225.20      167.49      4.90 o 
   3   9   0     1314.70     1331.27     16.09 o 
   4   9   0       74.05       65.13      4.78 o 
   5   9   0       10.98       14.65      4.62 o 
   6   9   0        2.98       13.63      6.60 o 
   7   9   0       77.59       75.43      9.50 o 
   8   9   0        8.31       -2.31     11.92 o 
   0  10   0      143.02      163.42      6.90 o 
   1  10   0      556.72      744.48     10.27 o 
   2  10   0      168.12      262.61      5.93 o 
   3  10   0      227.12      507.79     10.95 o 
   4  10   0       86.09      119.05      5.63 o 
   5  10   0      592.63      623.83     11.16 o 
   6  10   0       15.45       22.71      6.82 o 
   7  10   0       49.97       47.06     12.30 o 
   8  10   0       27.35       25.92     13.19 o 
   1  11   0      688.80      527.57      8.53 o 
   2  11   0       59.33       85.73      5.69 o 
   3  11   0      410.48      347.81      7.22 o 
   4  11   0        3.06       -3.82      4.05 o 
   5  11   0       61.47       73.68      5.76 o 
   6  11   0        0.05       -6.29      6.29 o 
   7  11   0        6.91       -7.69     10.28 o 
   8  11   0        5.26      -11.09     11.96 o 
   0  12   0     4091.39     4103.73     60.49 o 
   1  12   0     1638.21     1652.24     19.41 o 
   2  12   0       14.09       32.16      3.89 o 
   3  12   0      575.32      531.47      9.19 o 
   4  12   0        2.35        2.21      4.32 o 
   5  12   0        1.51       -1.99      4.90 o 
   6  12   0      226.03      205.05     10.23 o 
   7  12   0       36.10       34.10     12.18 o 
   8  12   0       24.73        8.06     19.11 o 
   1  13   0       43.04      107.92      5.01 o 
   2  13   0      303.38      251.20      6.47 o 
   3  13   0       43.16       50.71      4.62 o 
   4  13   0       11.32        0.48      4.51 o 
   5  13   0      197.85      166.44      8.22 o 
   6  13   0       35.66       17.36      7.94 o 
   7  13   0       41.18       45.89     12.92 o 
   8  13   0       16.32       11.83     13.37 o 
   0  14   0      270.63      299.06      9.90 o 
   1  14   0      552.56      645.18     10.32 o 
   2  14   0      439.94      410.32      8.22 o 
   3  14   0      415.40      492.40      8.70 o 
   4  14   0       10.67       56.73      6.29 o 
   5  14   0        0.42       20.58      6.12 o 
   6  14   0       35.96       68.39     18.22 o 
   7  14   0       74.95       49.33     13.30 o 
   8  14   0       48.24       53.63     14.88 o 
   1  15   0      604.23      504.72      9.98 o 
   2  15   0       75.09       70.91      4.64 o 
   3  15   0      125.57      129.76      5.81 o 
   4  15   0      735.44      617.39     12.39 o 
   5  15   0        1.84       -3.99      6.02 o 
   6  15   0      170.17      128.87     14.61 o 
   7  15   0       11.14       25.16     12.84 o 
   8  15   0        3.08       -5.07     12.98 o 
   0  16   0      302.50      192.41      9.09 o 
   1  16   0       73.55      341.15      8.60 o 
   2  16   0      230.00      272.88      7.04 o 
   3  16   0      167.40      209.02      6.82 o 
   4  16   0        8.85      164.33      8.08 o 
   5  16   0      157.78      226.74     11.04 o 
   6  16   0       15.42       13.86     12.06 o 
   7  16   0       18.26        7.65     13.17 o 
   1  17   0      458.97      444.70     10.09 o 
   2  17   0     1401.78     1191.11     15.81 o 
   3  17   0      169.67      162.20      7.22 o 
   4  17   0      408.38      308.53      9.89 o 
   5  17   0      137.34      134.59     14.41 o 
   6  17   0        0.47       -7.43     11.89 o 
   7  17   0        7.12       -1.57     13.07 o 
   0  18   0     1715.54     1676.95     30.39 o 
   1  18   0       69.63       60.59      5.23 o 
   2  18   0     1761.65     1960.46     23.10 o 
   3  18   0       93.79      128.44      6.62 o 
   4  18   0      473.60      496.49     12.98 o 
   5  18   0       20.23       43.20     14.80 o 
   6  18   0      281.39      274.58     25.06 o 
   7  18   0        1.17      -10.49     13.11 o 
   1  19   0      230.23      193.47      7.23 o 
   2  19   0      401.57      398.85      9.37 o 
   3  19   0       24.26       39.18      6.40 o 
   4  19   0       17.66       37.98     10.91 o 
   5  19   0       45.33       33.73     14.46 o 
   6  19   0       34.71       52.32     14.70 o 
   7  19   0        0.00      -14.00     14.00 o 
   0  20   0      939.65      960.58     19.36 o 
   1  20   0       61.97       80.85      5.80 o 
   2  20   0     1163.85     1225.05     16.20 o 
   3  20   0     1002.75      937.65     16.32 o 
   4  20   0        2.06       16.44     10.99 o 
   5  20   0       49.99       90.43     19.72 o 
   6  20   0      153.41      159.97     18.00 o 
   1  21   0        1.58       -2.07      5.03 o 
   2  21   0       34.74       51.64      5.97 o 
   3  21   0       71.58       62.64      8.12 o 
   4  21   0      261.82      249.70     17.23 o 
   5  21   0        2.97      -11.62     14.46 o 
   6  21   0        9.30        5.40     14.42 o 
   0  22   0     1083.04     1074.78     24.20 o 
   1  22   0       65.03       62.50      7.98 o 
   2  22   0        9.04       -6.06      6.49 o 
   3  22   0        0.41       -6.59      7.49 o 
   4  22   0        8.68      110.95     21.02 o 
   5  22   0        6.67        0.63     15.41 o 
   6  22   0       10.81       -8.59     15.07 o 
   1  23   0       46.56       45.31      9.48 o 
   2  23   0      505.71      400.80     12.81 o 
   3  23   0       23.91       -1.67      7.74 o 
   4  23   0      268.61      230.48     23.52 o 
   5  23   0        0.40       -8.47     16.17 o 
   0  24   0      591.17      576.87     27.09 o 
   1  24   0      176.85      246.06     15.11 o 
   2  24   0       21.82      176.07     14.42 o 
   3  24   0       98.28      109.85     18.26 o 
   4  24   0       18.67       39.77     17.50 o 
   5  24   0        2.19      -12.92     30.60 o 
   1  25   0      406.50      336.27     14.44 o 
   2  25   0      395.94      374.15     17.17 o 
   3  25   0        5.30       18.25     13.67 o 
   4  25   0       32.65       17.41     17.85 o 
   5  25   0       27.73       36.46     18.87 o 
   0  26   0       41.95       37.21     34.05 o 
   1  26   0      166.75      224.45     16.99 o 
   2  26   0       30.49       46.65     13.31 o 
   3  26   0      148.82      175.87     18.23 o 
   4  26   0       17.57       17.72     18.43 o 
   1  27   0       56.69       44.89     13.45 o 
   2  27   0        0.38      -13.67     13.67 o 
   3  27   0       23.96       -8.75     14.65 o 
   4  27   0        2.97        7.99     18.95 o 
   0  28   0        7.34      -12.26     17.66 o 
   1  28   0        0.68       -0.19     20.11 o 
   2  28   0        0.67        4.77     15.23 o 
   3  28   0       12.86      -15.21     15.21 o 
   1  29   0       65.06       76.28     15.65 o 
   2  29   0        6.14      -15.01     15.01 o 
   0  30   0       19.49       25.01     20.73 o 
  -9   0   1       25.35        6.36     17.93 o 
  -7   0   1     3940.23     3338.46     66.73 o 
  -5   0   1      213.45      176.40     10.61 o 
  -3   0   1     1919.24     1592.01     23.53 o 
  -1   0   1        4.45       -1.44      2.50 o 
   1   0   1     2414.02     2047.33     75.51 o 
   3   0   1      126.53       90.83      6.24 o 
   5   0   1      347.72      348.48     36.35 o 
   7   0   1      222.77      200.85     14.06 o 
   9   0   1        6.08      -20.48     39.79 o 
  -9   1   1       40.48        9.94     14.45 o 
  -8   1   1       53.37       55.72     11.82 o 
  -7   1   1      289.56      730.09     58.27 o 
  -6   1   1       33.61      142.95      7.35 o 
  -5   1   1        0.59       60.83      4.41 o 
  -4   1   1        0.00       -2.95      2.95 o 
  -3   1   1     1304.78     1510.81     15.95 o 
  -2   1   1       78.66      139.54      3.52 o 
  -1   1   1     8952.53     9848.01    109.63 o 
   0   1   1       20.98      438.22     14.25 o 
   1   1   1      966.55     1748.60     46.40 o 
   2   1   1       62.84       90.28     11.63 o 
   3   1   1       29.01      111.41      4.99 o 
   4   1   1       31.21       46.93      4.60 o 
   5   1   1     1440.51     1676.28     22.39 o 
   6   1   1      974.40      971.43     17.73 o 
   7   1   1      130.93      175.53      9.70 o 
   8   1   1       50.72       69.68     12.38 o 
   9   1   1        0.93      -11.29     12.02 o 
  -9   2   1       37.13       30.83     14.02 o 
  -8   2   1        0.80       -4.80     12.06 o 
  -7   2   1       10.26       91.02      8.61 o 
  -6   2   1      744.03      683.45     12.17 o 
  -5   2   1      597.47      476.86      9.34 o 
  -4   2   1       91.57      105.76      4.40 o 
  -3   2   1     1104.33      847.48     10.22 o 
  -2   2   1       58.49       66.94      3.20 o 
  -1   2   1     2880.16     2463.94     26.92 o 
   0   2   1     5496.86     4620.02    102.25 o 
   1   2   1     6464.16     5762.63    141.53 o 
   2   2   1       96.75      116.11      6.06 o 
   3   2   1     3650.54     3032.90     39.93 o 
   4   2   1      379.39      287.11      7.75 o 
   5   2   1     1120.48     1020.79     17.18 o 
   6   2   1        9.93       82.46      8.82 o 
   7   2   1      128.18      157.91      9.57 o 
   8   2   1       50.94       54.58     17.25 o 
   9   2   1       28.72       22.06     25.18 o 
  -9   3   1        7.72       23.90     13.77 o 
  -8   3   1       34.17       28.73     11.79 o 
  -7   3   1       93.12      303.91     13.83 o 
  -6   3   1        9.57       90.28      6.29 o 
  -5   3   1       77.95      203.45      6.73 o 
  -4   3   1      421.93      579.50      8.43 o 
  -3   3   1      168.44      213.48      5.25 o 
  -2   3   1      513.35      641.29      8.62 o 
  -1   3   1     3182.92     3835.86     38.31 o 
   1   3   1     5781.71     7136.86    120.61 o 
   2   3   1        4.93       -2.06      4.34 o 
   3   3   1      814.24     2113.58     27.65 o 
   4   3   1       75.14       74.91      5.25 o 
   5   3   1      254.30      375.55     13.48 o 
   6   3   1      608.04      764.65     15.59 o 
   7   3   1      120.68      145.95      9.27 o 
   8   3   1       22.17       13.30     11.16 o 
   9   3   1       91.12      143.54     16.70 o 
  -9   4   1       73.97       55.81     15.63 o 
  -8   4   1       16.16       11.84     11.42 o 
  -7   4   1      934.18      694.58     17.49 o 
  -6   4   1      118.41      106.75      6.54 o 
  -5   4   1      341.49      264.01      7.70 o 
  -4   4   1     2053.28     1737.01     19.29 o 
  -3   4   1      452.77      369.59      6.55 o 
  -2   4   1     3423.24     2883.53     34.54 o 
  -1   4   1     2875.26     2381.52     23.22 o 
   0   4   1     2747.16     2124.22     17.74 o 
   1   4   1     5027.16     4140.76     51.64 o 
   2   4   1        1.15        2.83      1.80 o 
   3   4   1     8739.81     7905.16    100.52 o 
   4   4   1       46.98       34.25      5.18 o 
   5   4   1      279.04      244.48     15.44 o 
   6   4   1     1755.63     1489.98     24.14 o 
   7   4   1      107.08       78.33      8.70 o 
   8   4   1        1.62       -8.50     10.89 o 
  -9   5   1        3.12       -7.79     15.84 o 
  -8   5   1        6.90       -4.75     10.95 o 
  -7   5   1       41.09       52.38      8.84 o 
  -6   5   1      133.69      156.24      7.41 o 
  -5   5   1      131.63      122.00      5.49 o 
  -4   5   1        5.63      234.65      6.29 o 
  -3   5   1        0.58      181.64      5.08 o 
  -2   5   1      270.54      801.49     10.38 o 
  -1   5   1     1381.52     1237.86     15.73 o 
   0   5   1     3451.14     3933.28     33.55 o 
   1   5   1      914.16     1322.18     16.34 o 
   2   5   1      300.35      380.08      7.01 o 
   3   5   1     1754.49     2728.06     42.21 o 
   4   5   1      516.89      571.27     14.55 o 
   5   5   1       29.74       15.28      7.40 o 
   6   5   1      819.78      916.54     17.65 o 
   7   5   1       89.06      100.79      9.13 o 
   8   5   1        2.39        5.40     14.61 o 
  -9   6   1       26.46       34.20     25.53 o 
  -8   6   1        0.01      -12.34     12.34 o 
  -7   6   1      172.84      184.31     14.04 o 
  -6   6   1       55.62       64.85      6.53 o 
  -5   6   1       50.95       69.25      5.82 o 
  -4   6   1       20.99       25.30      4.03 o 
  -3   6   1     2300.59     1946.28     20.60 o 
  -2   6   1     1297.87     1183.79     13.28 o 
  -1   6   1      607.68      502.28      6.93 o 
   0   6   1     4510.56     3484.03     31.54 o 
   1   6   1     1296.12     1086.80     11.51 o 
   2   6   1        3.33       -0.99      2.11 o 
   3   6   1     1882.12     1610.74     39.52 o 
   4   6   1      111.79       89.95      6.51 o 
   5   6   1        1.95        2.79      5.70 o 
   6   6   1       25.94       44.84      7.99 o 
   7   6   1        0.11       11.18      8.09 o 
   8   6   1       16.78       13.39     14.74 o 
  -9   7   1        8.20       15.00     17.15 o 
  -8   7   1       12.29       57.54     40.76 o 
  -7   7   1       29.40       41.32     10.25 o 
  -6   7   1       17.32       37.64      6.12 o 
  -5   7   1        2.44       18.12      4.69 o 
  -4   7   1     1250.70     1330.21     16.06 o 
  -3   7   1        0.14      546.30     12.77 o 
  -2   7   1      396.39      489.89      7.34 o 
  -1   7   1      113.87      286.56      5.38 o 
   0   7   1      368.47     1296.06     13.05 o 
   1   7   1      154.65      278.93      5.44 o 
   2   7   1      687.11      617.53     11.09 o 
   3   7   1       14.88      149.52      6.59 o 
   4   7   1      150.14      151.10      8.42 o 
   5   7   1       40.87       37.98      4.93 o 
   6   7   1      299.14      347.57     13.16 o 
   7   7   1       86.88      127.70     10.62 o 
   8   7   1       24.88       57.26     13.41 o 
  -9   8   1        1.29      -12.92     12.92 o 
  -8   8   1      278.86      294.27     18.21 o 
  -7   8   1       52.00       53.93     14.18 o 
  -6   8   1       12.53       10.41      5.19 o 
  -5   8   1        0.04       -2.39      3.85 o 
  -4   8   1      214.64      188.54      5.90 o 
  -3   8   1     1525.21     1370.50     16.72 o 
  -2   8   1      164.86      127.02      4.31 o 
  -1   8   1      213.68      191.80      5.08 o 
   0   8   1     6135.17     4905.21     46.52 o 
   1   8   1      369.00      307.40      5.54 o 
   2   8   1        3.34        3.15      3.19 o 
   3   8   1      286.63      283.05      7.26 o 
   4   8   1       80.97       57.92      5.68 o 
   5   8   1       27.34       19.45      4.65 o 
   6   8   1        7.09       12.29      6.87 o 
   7   8   1      128.43      118.77      9.77 o 
   8   8   1       24.99       17.94     12.50 o 
  -9   9   1        0.73        4.24     13.59 o 
  -8   9   1        4.69       74.25     13.69 o 
  -7   9   1      104.34      115.47     14.03 o 
  -6   9   1      194.66      203.57      8.12 o 
  -5   9   1       23.39       12.74      4.33 o 
  -4   9   1      112.95      113.34      5.82 o 
  -3   9   1      204.94      270.06      6.56 o 
  -2   9   1      114.18      198.13      5.13 o 
  -1   9   1       51.18       67.99      5.31 o 
   0   9   1     1895.79     2291.75     23.22 o 
   1   9   1      120.43      129.02      3.95 o 
   2   9   1     2372.03     2267.55     28.16 o 
   3   9   1      901.86      960.24     16.18 o 
   4   9   1      181.28      214.59      7.21 o 
   5   9   1       89.80      122.44      7.36 o 
   6   9   1      285.72      291.03     10.50 o 
   7   9   1       37.49       47.64      8.60 o 
   8   9   1       19.55       29.66     13.29 o 
  -8  10   1       21.33       28.75     12.78 o 
  -7  10   1       74.48       39.61     12.17 o 
  -6  10   1       93.18      115.46      7.66 o 
  -5  10   1        4.29       -1.00      4.62 o 
  -4  10   1      206.52      187.58      6.33 o 
  -3  10   1      129.80      137.59      5.78 o 
  -2  10   1      986.39      749.21     10.14 o 
  -1  10   1       17.71       32.90      3.35 o 
   0  10   1      296.56      229.89      5.29 o 
   1  10   1      331.39      303.98      6.44 o 
   2  10   1      582.46      510.20      8.61 o 
   3  10   1       25.79       34.81      4.24 o 
   4  10   1      308.01      259.73      7.98 o 
   5  10   1        0.09       -6.08      6.08 o 
   6  10   1      463.86      398.06     12.02 o 
   7  10   1       90.62       65.14      9.24 o 
   8  10   1       42.12       63.48     14.23 o 
  -8  11   1        2.29       -4.51     12.01 o 
  -7  11   1      112.38      116.26     14.18 o 
  -6  11   1      157.46      197.32      9.10 o 
  -5  11   1        0.26       -4.27      4.27 o 
  -4  11   1       40.27       81.40      5.28 o 
  -3  11   1        0.71       86.38      4.87 o 
  -2  11   1      215.62      430.12      8.03 o 
  -1  11   1      706.70      721.75      9.92 o 
   0  11   1     3065.43     3173.71     31.67 o 
   1  11   1      503.11      622.81      8.65 o 
   2  11   1     2009.44     2155.60     25.46 o 
   3  11   1      207.40      202.82      6.58 o 
   4  11   1        9.18       17.76      3.96 o 
   5  11   1        0.65       -5.10      5.67 o 
   6  11   1        9.11       77.09      7.88 o 
   7  11   1        3.36       -1.18      8.21 o 
   8  11   1        3.89        0.85     12.83 o 
  -8  12   1       16.87        2.87     12.76 o 
  -7  12   1       59.54       79.95     13.35 o 
  -6  12   1       69.23       87.79      8.23 o 
  -5  12   1       21.73       19.48      5.64 o 
  -4  12   1        7.32       -4.17      4.17 o 
  -3  12   1      315.66      284.92      7.09 o 
  -2  12   1     1367.04     1076.77     17.14 o 
  -1  12   1      669.48      528.06      8.41 o 
   0  12   1      264.39      312.55      6.34 o 
   1  12   1      512.52      420.34      7.11 o 
   2  12   1      639.73      580.08      9.80 o 
   3  12   1      107.61      112.62      5.94 o 
   4  12   1       66.06       69.88      5.29 o 
   5  12   1       91.61       55.57      6.96 o 
   6  12   1       86.17       95.19      8.48 o 
   7  12   1        1.91      -11.02     11.02 o 
   8  12   1       20.50       14.87     13.29 o 
  -8  13   1       14.16       20.08     14.57 o 
  -7  13   1       54.65       68.71     16.93 o 
  -6  13   1      147.59      179.82     12.47 o 
  -5  13   1       25.00       12.26      5.03 o 
  -4  13   1      641.04      660.57     11.42 o 
  -3  13   1      545.08      565.20     10.65 o 
  -2  13   1      317.26      556.47      9.69 o 
  -1  13   1       29.96      112.49      4.91 o 
   0  13   1        7.46        9.25      3.35 o 
   1  13   1      219.94      241.95      5.90 o 
   2  13   1       71.67       96.64      5.24 o 
   3  13   1       11.16       69.87      5.60 o 
   4  13   1     1170.47     1097.55     19.02 o 
   5  13   1       10.08       59.59      7.28 o 
   6  13   1      318.20      345.00     13.00 o 
   7  13   1       23.45       13.23     12.16 o 
   8  13   1       22.40       23.42     13.60 o 
  -8  14   1      140.24      125.44     17.07 o 
  -7  14   1       27.38       10.74     11.75 o 
  -6  14   1        3.45        3.67      8.83 o 
  -5  14   1      167.97      135.79      7.07 o 
  -4  14   1        0.46       -3.88      4.57 o 
  -3  14   1       90.81       81.76      5.11 o 
  -2  14   1     1097.04      893.17     14.87 o 
  -1  14   1        2.65        3.81      3.55 o 
   0  14   1      111.58       65.08      4.58 o 
   1  14   1      247.38      187.83      5.51 o 
   2  14   1      101.39      101.30      5.04 o 
   3  14   1     1078.42      831.22     14.47 o 
   4  14   1      290.43      257.52     10.42 o 
   5  14   1      469.71      353.84     11.44 o 
   6  14   1       13.34        6.47      8.46 o 
   7  14   1        0.22       -5.46     11.70 o 
  -8  15   1        2.08       45.31     14.32 o 
  -7  15   1        1.98       11.45     12.06 o 
  -6  15   1        0.55       -0.96     10.62 o 
  -5  15   1      167.21      255.95      9.44 o 
  -4  15   1       28.27       31.69      5.07 o 
  -3  15   1      157.84      207.41      6.78 o 
  -2  15   1       12.68       87.89      5.07 o 
  -1  15   1       26.80       88.95      5.02 o 
   0  15   1      112.55      147.35      5.49 o 
   1  15   1      723.23      755.73     10.85 o 
   2  15   1      111.71      143.47      5.79 o 
   3  15   1       29.71      354.12     15.73 o 
   4  15   1      125.65      366.00     11.62 o 
   5  15   1      259.39      299.53     11.10 o 
   6  15   1        1.93       -1.03     11.01 o 
   7  15   1       38.03       43.15     21.84 o 
  -8  16   1       17.86       18.51     13.94 o 
  -7  16   1       18.51       17.85     13.30 o 
  -6  16   1       55.92       25.91     15.46 o 
  -5  16   1      666.43      565.13     14.76 o 
  -4  16   1        7.76       -4.89      5.03 o 
  -3  16   1     1310.92     1060.35     14.85 o 
  -2  16   1       41.47       43.41      4.78 o 
  -1  16   1      351.84      333.57      7.60 o 
   0  16   1       58.76       55.33      4.49 o 
   1  16   1      647.00      587.99      9.65 o 
   2  16   1        0.79        4.92      3.87 o 
   3  16   1     2360.42     1923.35     27.32 o 
   4  16   1      707.88      663.20     15.56 o 
   5  16   1       20.52        8.66      8.03 o 
   6  16   1        0.69       -6.66     11.73 o 
   7  16   1       21.49       44.03     14.33 o 
  -7  17   1       23.11       23.74     14.02 o 
  -6  17   1       56.34       51.94     14.27 o 
  -5  17   1      442.23      488.26     16.52 o 
  -4  17   1        0.18       -7.03      7.03 o 
  -3  17   1      128.99      432.21      9.41 o 
  -2  17   1       73.41       72.07      5.56 o 
  -1  17   1      674.39      662.16     10.91 o 
   0  17   1      169.42      195.68      7.21 o 
   1  17   1      403.71      454.99      8.76 o 
   2  17   1      393.55      396.42      8.19 o 
   3  17   1       48.94      402.20     16.02 o 
   4  17   1     1214.76     1158.99     20.12 o 
   5  17   1        4.27       -8.39      8.39 o 
   6  17   1        6.52        1.44     14.35 o 
   7  17   1       83.03       77.13     19.87 o 
  -7  18   1        1.52        1.04     13.60 o 
  -6  18   1       15.61        9.61     12.88 o 
  -5  18   1       90.69       82.85     12.57 o 
  -4  18   1       82.09       41.20      7.82 o 
  -3  18   1     1097.04      962.03     14.60 o 
  -2  18   1       13.86       14.05      4.99 o 
  -1  18   1      201.27      176.95      6.95 o 
   0  18   1        0.01        1.35      4.00 o 
   1  18   1      205.84      179.71      6.80 o 
   2  18   1       90.25      106.59      5.93 o 
   3  18   1      887.89      722.07     13.53 o 
   4  18   1      279.24      286.94     11.73 o 
   5  18   1        6.26        3.74     14.29 o 
   6  18   1       49.79       23.87     14.17 o 
   7  18   1        6.44       10.73     14.30 o 
  -7  19   1       81.49       85.72     16.47 o 
  -6  19   1       66.04       75.23     17.08 o 
  -5  19   1      182.31      243.08     20.81 o 
  -4  19   1      187.60      218.10     11.75 o 
  -3  19   1     1017.81     1129.35     17.55 o 
  -2  19   1        8.65       13.84      5.32 o 
  -1  19   1      815.30      823.05     13.07 o 
   0  19   1        3.11       -1.08      4.35 o 
   1  19   1      302.68      332.52      8.32 o 
   2  19   1      423.17      434.78      9.24 o 
   3  19   1       50.80      139.27      7.94 o 
   4  19   1      189.78      266.56     21.23 o 
   5  19   1       22.91       63.64     17.22 o 
   6  19   1        2.65        7.47     13.96 o 
  -7  20   1        0.67       -9.78     16.88 o 
  -6  20   1       41.47       19.15     14.57 o 
  -5  20   1       42.34       46.78     12.66 o 
  -4  20   1      283.62      233.05     12.30 o 
  -3  20   1       20.07       24.79      7.62 o 
  -2  20   1       68.32       57.81      6.36 o 
  -1  20   1       82.33      100.64      6.48 o 
   0  20   1        2.37       -1.69      4.77 o 
   1  20   1      169.51      165.40     10.41 o 
   2  20   1      540.39      442.97      9.69 o 
   3  20   1      317.98      265.85     11.15 o 
   4  20   1       70.55       51.95     15.72 o 
   5  20   1       97.87       78.06     16.97 o 
   6  20   1        0.28       23.00     14.82 o 
  -6  21   1       28.84       23.08     36.51 o 
  -5  21   1      177.47      209.26     17.07 o 
  -4  21   1        0.07       -0.25      9.54 o 
  -3  21   1       11.98       -7.24      7.24 o 
  -2  21   1       59.75       61.32      7.76 o 
  -1  21   1      873.76      913.25     14.53 o 
   0  21   1       34.42       43.05      7.57 o 
   1  21   1      617.18      639.24     14.04 o 
   2  21   1       56.42      215.64     20.20 o 
   3  21   1       85.80      152.39     12.97 o 
   4  21   1       98.10      148.53     43.04 o 
   5  21   1      394.22      465.12     26.10 o 
   6  21   1        2.84       -0.19     14.98 o 
  -6  22   1        9.39        6.13     17.61 o 
  -5  22   1      452.25      392.23     20.06 o 
  -4  22   1        3.46      -10.22     10.22 o 
  -3  22   1      141.86       94.97     12.34 o 
  -2  22   1      227.73      194.69     14.09 o 
  -1  22   1       13.93       28.30      7.74 o 
   0  22   1      296.38      268.09     10.81 o 
   1  22   1      371.31      327.96     10.49 o 
   2  22   1      355.78      311.05     11.12 o 
   3  22   1      199.79      219.65     16.21 o 
   4  22   1        0.47        5.43     15.50 o 
   5  22   1       30.08       17.01     16.46 o 
   6  22   1       27.33       28.14     16.31 o 
  -6  23   1        1.87       -8.68     26.04 o 
  -5  23   1      135.21      210.58     34.68 o 
  -4  23   1        1.12      -11.73     11.73 o 
  -3  23   1        0.81       14.68     11.03 o 
  -2  23   1        4.15      119.59     13.02 o 
  -1  23   1      174.02      214.19     12.71 o 
   0  23   1       15.43      103.81     12.11 o 
   1  23   1      624.99      667.41     14.43 o 
   2  23   1        2.07        1.36      7.26 o 
   3  23   1       12.14       45.40     13.55 o 
   4  23   1      165.76      179.06     24.53 o 
   5  23   1       39.72       77.83     19.41 o 
  -5  24   1       35.33       47.98     33.53 o 
  -4  24   1        1.21      -12.83     12.83 o 
  -3  24   1       55.95       46.81     12.36 o 
  -2  24   1      551.96      513.34     18.60 o 
  -1  24   1       88.54       70.03     12.60 o 
   0  24   1      321.27      314.36     14.55 o 
   1  24   1       72.52       55.94     12.04 o 
   2  24   1       51.96       33.34      9.59 o 
   3  24   1       65.57       61.80     15.07 o 
   4  24   1       30.56       32.80     17.20 o 
   5  24   1       84.89       45.88     19.35 o 
  -5  25   1       44.44       82.99     21.12 o 
  -4  25   1       68.57       60.41     17.91 o 
  -3  25   1       24.42       21.68     12.58 o 
  -2  25   1        0.10       47.02     14.20 o 
  -1  25   1      166.71      216.02     16.02 o 
   0  25   1        5.26       39.69     12.67 o 
   1  25   1       55.13       53.04     12.53 o 
   2  25   1      105.97       81.96     17.83 o 
   3  25   1       15.65       27.33     17.50 o 
   4  25   1       70.11       69.68     36.70 o 
  -4  26   1        0.17      -14.53     14.53 o 
  -3  26   1        3.89      -12.37     12.37 o 
  -2  26   1        1.16       20.46     12.49 o 
  -1  26   1       17.16        2.26     12.24 o 
   0  26   1       82.19       81.94     13.62 o 
   1  26   1       33.94       41.39     12.91 o 
   2  26   1       66.94       58.98     14.92 o 
   3  26   1       72.12       33.22     18.66 o 
   4  26   1       22.69       35.62     19.13 o 
  -4  27   1       30.29       11.25     15.42 o 
  -3  27   1        7.86       18.12     16.28 o 
  -2  27   1       76.03       77.50     14.72 o 
  -1  27   1        2.59        4.54     12.58 o 
   0  27   1       94.53      133.46     15.14 o 
   1  27   1       56.55       50.24     20.16 o 
   2  27   1       41.14       75.91     16.21 o 
   3  27   1        1.29       17.99     18.52 o 
  -3  28   1        1.28      -12.67     15.07 o 
  -2  28   1       27.78       18.13     14.03 o 
  -1  28   1        2.48      -11.64     13.07 o 
   0  28   1      155.10      184.13     16.56 o 
   1  28   1       23.86        9.01     15.40 o 
   2  28   1       61.43       80.52     17.07 o 
   3  28   1        0.16        4.03     23.31 o 
  -2  29   1       18.63       12.28     14.94 o 
  -1  29   1        4.50      -15.63     22.86 o 
   0  29   1        0.01       22.79     14.30 o 
   1  29   1       54.49       62.93     17.42 o 
   2  29   1      112.43      120.93     23.05 o 
  -8   0   2      988.78      924.14    106.51 o 
  -6   0   2      113.39      159.34      9.60 o 
  -4   0   2       90.57      205.83      7.96 o 
  -2   0   2     5540.95     5641.51     79.92 o 
   0   0   2     3634.97     4408.09     78.10 o 
   2   0   2      328.42      494.24     31.05 o 
   4   0   2     1665.03     1812.56     80.52 o 
   6   0   2        8.67       91.45     14.28 o 
   8   0   2       73.10       49.08     25.74 o 
  -9   1   2        0.99       -7.16     14.89 o 
  -8   1   2      152.28      235.64     37.36 o 
  -7   1   2       33.42       41.49      6.47 o 
  -6   1   2      100.60       97.85      5.54 o 
  -5   1   2        1.50       -3.63      3.63 o 
  -4   1   2       81.45       44.35      4.01 o 
  -3   1   2      250.78      187.55      5.94 o 
  -2   1   2     1574.45     1368.06     15.82 o 
  -1   1   2    31317.92    33835.05    308.14 o 
   0   1   2     2965.59     2699.77     33.19 o 
   1   1   2      279.10      259.77     16.88 o 
   2   1   2      987.02      809.62     28.98 o 
   3   1   2     3235.19     2877.85     79.66 o 
   4   1   2     1020.59      877.38     35.24 o 
   5   1   2       45.89       43.68      4.98 o 
   6   1   2      175.45      256.07     14.36 o 
   7   1   2       38.65       45.94      7.52 o 
   8   1   2        3.45        3.40     10.76 o 
  -9   2   2        0.00      -17.22     17.22 o 
  -8   2   2       34.51       53.40     12.86 o 
  -7   2   2      122.47      156.16      8.41 o 
  -6   2   2      674.49      660.00     10.69 o 
  -5   2   2      184.33      189.28      5.96 o 
  -4   2   2       24.91       51.42      4.25 o 
  -3   2   2      660.63      728.84     11.29 o 
  -2   2   2      440.69      600.27      8.25 o 
   0   2   2    17367.72    19617.47    262.25 o 
   1   2   2       12.32      146.47     12.62 o 
   2   2   2       53.76       98.70     13.13 o 
   3   2   2      120.16      737.58     29.93 o 
   4   2   2      270.24      413.42     18.61 o 
   5   2   2        3.55       33.92      4.98 o 
   6   2   2     1668.29     1676.21     33.35 o 
   7   2   2       25.30       19.34      8.19 o 
   8   2   2       20.70       14.32      9.44 o 
  -9   3   2       25.85       -0.10     25.22 o 
  -8   3   2       97.92       81.29     13.72 o 
  -7   3   2       13.45       29.86      7.57 o 
  -6   3   2        0.41       16.82      4.59 o 
  -5   3   2        0.04       -3.77      3.77 o 
  -4   3   2      188.34      225.71      7.41 o 
  -3   3   2       26.32       40.53      3.86 o 
  -2   3   2        0.05       -2.98      2.98 o 
  -1   3   2    16077.64    15318.73    133.27 o 
   0   3   2      115.83       83.94      3.78 o 
   1   3   2     1092.75      985.47     21.39 o 
   2   3   2      461.69      386.13     19.70 o 
   3   3   2      315.10      222.20     18.68 o 
   4   3   2      299.35      240.26     15.90 o 
   5   3   2      272.71      227.01      9.05 o 
   6   3   2      299.84      367.40     31.31 o 
   7   3   2       18.27       13.39      8.67 o 
   8   3   2       18.48       25.03     11.55 o 
  -9   4   2        0.97       -6.85     15.87 o 
  -8   4   2        9.45        6.05     11.93 o 
  -7   4   2      327.14      329.95     14.22 o 
  -6   4   2      196.28      203.47      7.03 o 
  -5   4   2        0.10       21.55      4.30 o 
  -4   4   2     1598.18     1823.25     20.64 o 
  -3   4   2        0.97        6.61      2.57 o 
  -2   4   2      992.93      903.19     10.96 o 
  -1   4   2    20910.90    23970.33    207.61 o 
   0   4   2       71.03       82.08      3.89 o 
   1   4   2     1090.47     1223.36     38.30 o 
   2   4   2      667.62      844.18     16.21 o 
   3   4   2        6.90       72.27      7.53 o 
   4   4   2      318.46      380.11      8.59 o 
   5   4   2      382.62      407.13     15.85 o 
   6   4   2      351.98      444.51     15.95 o 
   7   4   2       77.91       49.39      7.80 o 
   8   4   2       11.47        8.09     21.72 o 
  -9   5   2       24.94       25.40     17.13 o 
  -8   5   2       18.88       13.37     12.35 o 
  -7   5   2      142.86      133.38     11.17 o 
  -6   5   2       39.89       36.24      5.06 o 
  -5   5   2      543.68      410.83      8.37 o 
  -4   5   2     1285.47     1240.68     16.29 o 
  -3   5   2      194.65      151.68      5.80 o 
  -2   5   2      559.84      497.22      7.57 o 
  -1   5   2    10404.67     9299.87     81.78 o 
   0   5   2        5.89        2.13      2.78 o 
   1   5   2     1483.03     1232.72     17.80 o 
   2   5   2     2473.00     2063.39     37.94 o 
   3   5   2      289.95      284.00      7.77 o 
   4   5   2      167.25      142.90      9.30 o 
   5   5   2      210.22      197.20     12.82 o 
   6   5   2        3.74        8.48     13.07 o 
   7   5   2        0.01       -6.14      7.49 o 
   8   5   2       36.60       32.76     16.10 o 
  -9   6   2       59.70       54.64     18.89 o 
  -8   6   2      222.82      231.98     21.67 o 
  -7   6   2        6.51       41.69     10.45 o 
  -6   6   2       48.80       70.77      6.37 o 
  -5   6   2      324.04      410.69      8.45 o 
  -4   6   2        3.35      395.54      9.13 o 
  -3   6   2     1000.42     1249.76     15.72 o 
  -2   6   2      267.66      309.12      6.00 o 
  -1   6   2     2099.01     3097.25     28.71 o 
   0   6   2        0.90       11.11      2.46 o 
   1   6   2     2226.16     2323.41     27.63 o 
   2   6   2       69.12      458.46      9.51 o 
   3   6   2     1594.79     1587.98     23.26 o 
   4   6   2       53.84      171.65      7.07 o 
   5   6   2      100.45      157.77     13.50 o 
   6   6   2       36.18       29.05      9.69 o 
   7   6   2        1.54       -1.22      9.85 o 
   8   6   2        0.73      -11.73     17.77 o 
  -9   7   2       32.99       49.76     18.30 o 
  -8   7   2       13.36       13.43     14.19 o 
  -7   7   2       83.85       76.26     11.45 o 
  -6   7   2        2.43       -1.65      4.92 o 
  -5   7   2      122.29      105.96      6.08 o 
  -4   7   2      546.44      450.46      8.44 o 
  -3   7   2     1486.65     1190.06     15.38 o 
  -2   7   2      133.47      138.08      4.67 o 
  -1   7   2       49.59       63.49      3.38 o 
   0   7   2        3.35       13.75      2.85 o 
   1   7   2      135.04      142.56      5.92 o 
   2   7   2     1944.20     1745.35     22.63 o 
   3   7   2      913.04      816.24     14.16 o 
   4   7   2      773.76      648.85     14.63 o 
   5   7   2      524.21      454.90     17.03 o 
   6   7   2      176.61      180.96     11.55 o 
   7   7   2       29.37       29.28      7.92 o 
   8   7   2       52.92       49.57     13.53 o 
  -9   8   2       16.27       19.39     14.74 o 
  -8   8   2        3.10       -0.99     11.14 o 
  -7   8   2        1.27       -8.23      8.23 o 
  -6   8   2        3.75        5.80      5.03 o 
  -5   8   2     1483.68     1523.36     17.99 o 
  -4   8   2       75.53       78.69      5.24 o 
  -3   8   2        5.11      115.26      6.67 o 
  -2   8   2      158.22      142.71      5.03 o 
  -1   8   2     1589.04     1974.01     19.50 o 
   0   8   2     1854.79     1853.48     17.99 o 
   1   8   2     2923.47     2812.39     31.17 o 
   2   8   2     1338.37     1618.21     35.99 o 
   3   8   2      439.56      644.86     12.32 o 
   4   8   2      187.55      252.08      9.10 o 
   5   8   2      325.81      375.47     16.80 o 
   6   8   2      130.86      163.41     15.78 o 
   7   8   2      115.01      150.43     10.13 o 
   8   8   2        8.31       19.48     13.15 o 
  -9   9   2       20.92       20.32     14.25 o 
  -8   9   2        9.20       18.26     12.14 o 
  -7   9   2       55.32       60.87     12.44 o 
  -6   9   2        1.67       -4.01      4.97 o 
  -5   9   2      256.59      237.32      7.33 o 
  -4   9   2      447.99      386.06      8.16 o 
  -3   9   2      206.35      184.03      6.07 o 
  -2   9   2       67.21       57.73      3.71 o 
  -1   9   2     3088.96     2609.24     25.17 o 
   0   9   2     1049.27      935.09     11.07 o 
   1   9   2       37.57       57.22      3.40 o 
   2   9   2       34.27       41.31      4.03 o 
   3   9   2      720.10      635.07     12.64 o 
   4   9   2      121.89      127.44      7.35 o 
   5   9   2       84.18       87.77      8.66 o 
   6   9   2      193.51      206.76      9.36 o 
   7   9   2       61.06       67.26      8.88 o 
   8   9   2       17.88       37.61     13.54 o 
  -8  10   2        6.13        7.13     11.82 o 
  -7  10   2       36.83       64.78     13.64 o 
  -6  10   2       99.79       92.55      6.56 o 
  -5  10   2       23.63       29.13      4.91 o 
  -4  10   2      256.68      319.97      7.44 o 
  -3  10   2      411.76      423.77      7.46 o 
  -2  10   2      177.13      211.57      5.32 o 
  -1  10   2      513.98      663.65      8.84 o 
   0  10   2     2343.89     2518.31     24.20 o 
   1  10   2      475.74      494.60      7.71 o 
   2  10   2        2.98       49.70      7.85 o 
   3  10   2      687.63      712.92     21.03 o 
   4  10   2       51.01      160.66      7.84 o 
   5  10   2       17.02        7.42      6.09 o 
   6  10   2      149.32      157.87      8.90 o 
   7  10   2        9.97       10.56      8.12 o 
   8  10   2        0.15       10.93     13.51 o 
  -8  11   2       10.30        1.86     12.08 o 
  -7  11   2      242.14      245.56     16.74 o 
  -6  11   2      241.30      197.53      9.01 o 
  -5  11   2        5.14       -2.91      4.28 o 
  -4  11   2        2.95        1.02      4.19 o 
  -3  11   2      451.24      376.20      7.28 o 
  -2  11   2      371.38      353.76      6.68 o 
  -1  11   2      165.01      163.19      4.92 o 
   0  11   2      109.42      135.26      4.39 o 
   1  11   2      796.14      735.35     10.94 o 
   2  11   2      344.88      330.74      8.41 o 
   3  11   2       42.18       39.83      4.66 o 
   4  11   2      219.28      190.64      8.56 o 
   5  11   2        2.46       -5.98      5.98 o 
   6  11   2       26.37       25.60      7.00 o 
   7  11   2        8.26       -7.81      7.81 o 
   8  11   2        2.86       -8.64     12.60 o 
  -8  12   2       27.09       26.54     13.14 o 
  -7  12   2      261.41      240.85     17.33 o 
  -6  12   2       76.66      132.01      9.03 o 
  -5  12   2       51.25       71.01      9.17 o 
  -4  12   2        3.92       -4.31      4.31 o 
  -3  12   2        0.05       61.08      5.21 o 
  -2  12   2      878.03      954.15     11.99 o 
  -1  12   2      891.17     1047.36     12.50 o 
   0  12   2      178.04      524.08      8.10 o 
   1  12   2     1262.69     1205.51     16.00 o 
   2  12   2      879.96      875.32     16.27 o 
   3  12   2      360.63      396.05      9.74 o 
   4  12   2      429.11      447.00     12.29 o 
   5  12   2      140.29      172.56      9.59 o 
   6  12   2       18.45       24.17      7.00 o 
   7  12   2       10.50       12.72      8.59 o 
  -8  13   2        9.97       24.52     13.17 o 
  -7  13   2       12.63       20.81     11.88 o 
  -6  13   2      111.15       97.59      8.86 o 
  -5  13   2      103.82       96.20      7.74 o 
  -4  13   2        0.03       -4.33      4.33 o 
  -3  13   2       29.90       12.36      4.14 o 
  -2  13   2      138.67      157.11      5.70 o 
  -1  13   2      246.43      247.88      6.22 o 
   0  13   2     2015.16     1849.15     20.21 o 
   1  13   2        4.27        7.99      3.77 o 
   2  13   2        3.85        4.84      4.50 o 
   3  13   2      171.35      161.03      7.48 o 
   4  13   2       17.21        8.93      6.64 o 
   5  13   2       66.21       65.96      8.09 o 
   6  13   2       13.00       12.86      7.78 o 
   7  13   2       49.41       45.63     14.72 o 
  -8  14   2       39.86       39.21     24.46 o 
  -7  14   2        8.63      -13.04     13.04 o 
  -6  14   2       61.22       76.56      8.59 o 
  -5  14   2      124.08      161.46      7.85 o 
  -4  14   2      114.55      141.97      7.77 o 
  -3  14   2       88.32      127.14      5.99 o 
  -2  14   2       52.47      162.01      6.03 o 
  -1  14   2      101.19      149.04      5.56 o 
   0  14   2       97.80      206.88      5.70 o 
   1  14   2      361.49      360.71      8.00 o 
   2  14   2       14.10       15.65      4.10 o 
   3  14   2      640.68      692.32     14.24 o 
   4  14   2       12.19        1.75      8.52 o 
   5  14   2       68.96       91.56     11.76 o 
   6  14   2       28.89       38.65      8.69 o 
   7  14   2       39.67       45.87     17.12 o 
  -8  15   2       28.52       12.88     13.25 o 
  -7  15   2        8.91        4.40     12.23 o 
  -6  15   2       16.39       11.46      9.80 o 
  -5  15   2        1.04       -7.25      7.25 o 
  -4  15   2      112.13      100.76      7.59 o 
  -3  15   2      228.43      190.19      7.01 o 
  -2  15   2      311.61      239.05      6.87 o 
  -1  15   2        5.44        8.17      3.91 o 
   0  15   2      103.85      107.90      5.58 o 
   1  15   2       11.26       11.59      4.29 o 
   2  15   2      482.79      420.13      8.96 o 
   3  15   2      664.92      568.71     13.32 o 
   4  15   2       95.72       65.22      8.60 o 
   5  15   2        0.05        9.53      7.58 o 
   6  15   2       18.24        4.41      8.25 o 
   7  15   2       22.75       23.67     13.77 o 
  -8  16   2       46.55       87.76     16.70 o 
  -7  16   2        1.04       37.00     13.42 o 
  -6  16   2       23.21       37.71     10.75 o 
  -5  16   2        0.26       -7.81      7.81 o 
  -4  16   2      581.12      575.07     12.86 o 
  -3  16   2      325.18      471.28     10.35 o 
  -2  16   2      169.35      145.29      6.39 o 
  -1  16   2      718.59      679.57     11.54 o 
   0  16   2      477.56      459.27      8.51 o 
   1  16   2       47.23       41.23      4.59 o 
   2  16   2      135.71      313.68      8.24 o 
   3  16   2       34.31      139.91      8.79 o 
   4  16   2       89.98      144.62     10.00 o 
   5  16   2       46.80       37.90      8.37 o 
   6  16   2      149.05      168.42     21.60 o 
   7  16   2       30.58       29.70     14.03 o 
  -7  17   2       78.34       58.74     14.73 o 
  -6  17   2      208.89      154.03     13.75 o 
  -5  17   2       83.21       81.49     12.57 o 
  -4  17   2      714.00      602.18     13.41 o 
  -3  17   2     1101.83      927.33     20.30 o 
  -2  17   2      173.54      199.11      7.25 o 
  -1  17   2      104.31      116.07      6.33 o 
   0  17   2      129.05      117.57      5.62 o 
   1  17   2       13.33        7.48      4.39 o 
   2  17   2     1744.46     1444.42     20.23 o 
   3  17   2       55.93       53.49      7.71 o 
   4  17   2      155.06      175.83     11.38 o 
   5  17   2      169.65      175.64     11.45 o 
   6  17   2        4.25       -0.69     12.67 o 
   7  17   2        0.70      -11.71     13.44 o 
  -7  18   2        2.43       -5.31     13.12 o 
  -6  18   2      127.76      202.88     16.69 o 
  -5  18   2       17.54       23.16      8.91 o 
  -4  18   2       21.05      151.26      9.61 o 
  -3  18   2      808.31      853.91     13.87 o 
  -2  18   2     1360.22     1468.83     19.00 o 
  -1  18   2        1.61       11.75      5.36 o 
   0  18   2      338.54      344.92      7.98 o 
   1  18   2        0.50       -4.02      4.02 o 
   2  18   2       20.53      256.73     10.56 o 
   3  18   2      323.78      299.43     12.82 o 
   4  18   2      661.97      694.50     18.79 o 
   5  18   2       17.30       76.84     14.61 o 
   6  18   2       55.31       80.87     15.94 o 
  -7  19   2       12.35       -8.75     13.88 o 
  -6  19   2       38.46       27.88     12.84 o 
  -5  19   2       58.62       40.08     11.13 o 
  -4  19   2      273.38      233.28     11.14 o 
  -3  19   2      133.59      130.62      7.95 o 
  -2  19   2       18.23       26.84      5.53 o 
  -1  19   2        8.91       -4.44      4.44 o 
   0  19   2        9.01       -5.06      5.52 o 
   1  19   2        1.99       -4.40      4.40 o 
   2  19   2      556.79      452.65     10.93 o 
   3  19   2       27.09       12.66      7.35 o 
   4  19   2      151.19      154.55     13.38 o 
   5  19   2       57.02       63.50     14.89 o 
   6  19   2        0.59       -1.40     13.98 o 
  -7  20   2       20.57        4.01     15.37 o 
  -6  20   2       52.50       68.22     19.77 o 
  -5  20   2        7.15        4.81     14.63 o 
  -4  20   2        2.75        2.40     10.02 o 
  -3  20   2      241.90      320.03     11.77 o 
  -2  20   2       10.77       27.86      5.95 o 
  -1  20   2        6.52       -4.93      4.93 o 
   0  20   2      288.84      282.80      8.03 o 
   1  20   2      256.79      274.59      8.01 o 
   2  20   2      149.82      188.32      9.23 o 
   3  20   2        5.04        7.19      9.72 o 
   4  20   2      116.48      205.42     19.84 o 
   5  20   2        0.26       -5.97     13.90 o 
   6  20   2      184.59      197.29     20.15 o 
  -6  21   2       64.75       43.26     18.55 o 
  -5  21   2       41.87       43.84     19.39 o 
  -4  21   2        0.15      -10.04     10.04 o 
  -3  21   2      297.75      301.08     15.05 o 
  -2  21   2      278.92      250.51     12.57 o 
  -1  21   2        0.64        1.22      6.13 o 
   0  21   2        4.82        1.79      5.19 o 
   1  21   2      390.46      368.34     10.36 o 
   2  21   2       19.76       16.09      8.31 o 
   3  21   2        0.05        1.23     14.03 o 
   4  21   2       56.91       46.89     16.25 o 
   5  21   2      103.70      106.45     17.16 o 
   6  21   2        2.24       23.26     16.11 o 
  -6  22   2       21.82       57.30     19.92 o 
  -5  22   2       40.46       34.64     17.68 o 
  -4  22   2       21.27        5.44     11.10 o 
  -3  22   2        0.12       -3.95     10.73 o 
  -2  22   2       55.29       91.08     10.55 o 
  -1  22   2       18.76        7.75      6.93 o 
   0  22   2      217.68      230.14     10.45 o 
   1  22   2      118.61      184.15     11.93 o 
   2  22   2        5.97        2.45     19.66 o 
   3  22   2      258.26      277.79     24.49 o 
   4  22   2       32.32       29.41     16.63 o 
   5  22   2       52.75       68.28     22.65 o 
  -6  23   2        5.92        1.63     19.17 o 
  -5  23   2        3.67       -9.11     13.19 o 
  -4  23   2       82.36       72.04     13.79 o 
  -3  23   2        0.22      -10.80     10.80 o 
  -2  23   2      129.96      108.64     14.22 o 
  -1  23   2       36.53       29.70      9.39 o 
   0  23   2      483.05      397.38     11.51 o 
   1  23   2       43.90       30.67      8.79 o 
   2  23   2       70.63       41.83     12.67 o 
   3  23   2       13.80       30.67     15.75 o 
   4  23   2       54.75       73.98     22.99 o 
   5  23   2        7.39        3.15     15.78 o 
  -5  24   2      135.87      147.00     18.25 o 
  -4  24   2       43.54       56.66     13.64 o 
  -3  24   2       73.13       69.72     13.18 o 
  -2  24   2       48.07       58.26     12.45 o 
  -1  24   2        5.89       23.13      9.45 o 
   0  24   2      184.19      273.39     16.90 o 
   1  24   2        0.14       -8.32      8.32 o 
   2  24   2      120.19      143.29     15.41 o 
   3  24   2      175.29      224.62     21.72 o 
   4  24   2       92.94      162.03     21.69 o 
  -5  25   2        0.26       11.56     15.48 o 
  -4  25   2        4.12       -3.17     12.96 o 
  -3  25   2       32.45       34.85     13.13 o 
  -2  25   2       78.38       62.95     13.41 o 
  -1  25   2      187.22      140.66     13.18 o 
   0  25   2        1.53        1.83     14.53 o 
   1  25   2       40.22       24.98     13.62 o 
   2  25   2      198.17      175.91     21.08 o 
   3  25   2       27.98       16.34     16.25 o 
   4  25   2       96.14      122.31     21.79 o 
  -4  26   2       39.55       32.57     15.91 o 
  -3  26   2      142.26      181.44     16.68 o 
  -2  26   2       26.29       25.60     13.21 o 
  -1  26   2        4.70       31.10     14.66 o 
   0  26   2       13.22       12.89     12.44 o 
   1  26   2      553.00      534.48     22.65 o 
   2  26   2       17.95       47.51     18.62 o 
   3  26   2       83.01      100.34     20.37 o 
  -4  27   2        0.01       -0.59     15.79 o 
  -3  27   2       46.17       63.57     15.18 o 
  -2  27   2        0.34      -11.69     12.78 o 
  -1  27   2      142.01      147.72     18.19 o 
   0  27   2       61.79       21.81     15.02 o 
   1  27   2       27.71       45.58     15.69 o 
   2  27   2        2.30       -1.28     17.26 o 
   3  27   2        8.08        5.98     32.07 o 
  -3  28   2       16.43       23.98     14.77 o 
  -2  28   2       10.58        8.68     14.26 o 
  -1  28   2        0.03        1.28     13.72 o 
   0  28   2        6.13      -11.83     14.69 o 
   1  28   2      126.91      166.87     18.84 o 
   2  28   2        0.76       -4.57     18.49 o 
  -1  29   2       32.28       42.18     17.34 o 
   0  29   2        4.22      -11.73     15.64 o 
   1  29   2       17.30       11.44     22.21 o 
  -9   0   3       92.14      118.66     28.58 o 
  -7   0   3        9.47       52.88     10.20 o 
  -5   0   3      582.16      499.69     14.38 o 
  -3   0   3     2706.17     2247.62     35.76 o 
  -1   0   3      836.71      799.27     14.10 o 
   1   0   3      725.86      586.64     32.53 o 
   3   0   3      606.91      496.31     35.56 o 
   5   0   3       69.63      103.68     28.68 o 
   7   0   3       24.08       38.85     19.22 o 
  -9   1   3       26.92       31.90     17.70 o 
  -8   1   3      677.24      607.84     23.92 o 
  -7   1   3      551.39      497.97     12.20 o 
  -6   1   3        1.74       -4.71      4.71 o 
  -5   1   3       41.74       98.48      5.66 o 
  -4   1   3      124.77      159.71      6.13 o 
  -3   1   3        7.98      304.23      9.61 o 
  -2   1   3      824.17      767.99      9.98 o 
  -1   1   3     1330.76     1537.01     20.35 o 
   0   1   3      345.24      339.43      6.81 o 
   1   1   3      245.74      299.74     18.49 o 
   2   1   3     2642.56     2630.46     73.08 o 
   3   1   3       25.30       95.17     16.14 o 
   4   1   3       19.37       32.86     15.62 o 
   5   1   3      488.04      471.38     29.72 o 
   6   1   3       99.51      118.28     13.08 o 
   7   1   3       59.75       40.96     10.13 o 
   8   1   3       69.98       39.37     23.74 o 
  -9   2   3        0.06        1.62     20.16 o 
  -8   2   3      324.05      348.60     31.31 o 
  -7   2   3       35.57       77.69     11.63 o 
  -6   2   3       27.06       26.60      5.38 o 
  -5   2   3       67.46       47.25      5.11 o 
  -4   2   3      179.77      179.78      6.38 o 
  -3   2   3      618.25      553.17      8.75 o 
  -2   2   3       85.87      109.82      4.32 o 
  -1   2   3     1500.95     1328.94     14.16 o 
   0   2   3       28.50       48.36      3.79 o 
   1   2   3       89.34       36.65     10.96 o 
   2   2   3        2.05       -4.15     11.84 o 
   3   2   3      538.34      493.40     25.43 o 
   4   2   3      255.18      280.50     23.08 o 
   5   2   3        0.08       71.30     26.35 o 
   6   2   3       49.85       46.36      8.64 o 
   7   2   3        7.17        1.05      9.37 o 
   8   2   3        4.38        4.17     16.57 o 
  -9   3   3        7.49       -7.79     15.94 o 
  -8   3   3      230.86      306.58     19.20 o 
  -7   3   3        1.61        6.24      6.30 o 
  -6   3   3      170.98      218.82      8.29 o 
  -5   3   3       48.63       42.03      4.64 o 
  -4   3   3       85.53      134.95      5.84 o 
  -3   3   3       91.35      133.04      5.09 o 
  -2   3   3        0.26       58.32      4.10 o 
  -1   3   3       77.13      337.21     11.57 o 
   0   3   3      178.41      153.93      4.81 o 
   1   3   3        6.72        8.38     10.34 o 
   2   3   3      485.66      557.27     24.95 o 
   3   3   3      617.75      584.67     27.77 o 
   4   3   3      103.05      225.67     21.79 o 
   5   3   3     1079.82     1081.63     44.85 o 
   6   3   3      268.80      252.95     12.62 o 
   7   3   3        0.04       -7.29      9.17 o 
   8   3   3        8.93      -11.77     16.88 o 
  -9   4   3        2.34       -3.83     16.47 o 
  -8   4   3       28.16       83.22     21.35 o 
  -7   4   3       18.10        8.12      6.38 o 
  -6   4   3       54.90       62.97      6.24 o 
  -5   4   3      237.36      207.13      7.51 o 
  -4   4   3      267.64      222.50      5.98 o 
  -3   4   3      301.37      236.27      6.43 o 
  -2   4   3      691.76      555.19      8.28 o 
  -1   4   3     1033.67      910.82     10.61 o 
   0   4   3      119.65       83.52      4.23 o 
   1   4   3      122.59       92.25      6.09 o 
   2   4   3       26.35       27.73     12.79 o 
   3   4   3      562.14      513.92     26.55 o 
   4   4   3      666.80      567.99     29.84 o 
   5   4   3      957.04      869.41     39.65 o 
   6   4   3       19.69        7.30     20.05 o 
   7   4   3      116.15      120.53     15.16 o 
   8   4   3        4.19      -22.40     27.97 o 
  -9   5   3       54.43       82.67     26.90 o 
  -8   5   3      461.51      385.14     20.15 o 
  -7   5   3       12.39       10.73      6.50 o 
  -6   5   3      520.53      493.38     10.28 o 
  -5   5   3      121.15      219.42      7.15 o 
  -4   5   3        6.94       11.95      3.95 o 
  -3   5   3        9.17      116.15      6.89 o 
  -2   5   3      563.79      718.74      9.25 o 
  -1   5   3      308.11      310.96      5.20 o 
   0   5   3     1245.80     1250.26     16.90 o 
   1   5   3       84.59      115.35      5.62 o 
   2   5   3     1324.74     1369.53     55.05 o 
   3   5   3      123.30      274.62      9.34 o 
   4   5   3       72.89      120.40     11.07 o 
   5   5   3       38.33      223.19     24.30 o 
   6   5   3       24.25       78.79     22.36 o 
   7   5   3       59.59       82.71     18.03 o 
   8   5   3       45.15       37.86     12.62 o 
  -9   6   3        2.28       21.22     24.52 o 
  -8   6   3        2.12       13.06     14.36 o 
  -7   6   3       24.68       18.57      7.00 o 
  -6   6   3      154.87      182.82      8.81 o 
  -5   6   3      242.71      226.65      7.64 o 
  -4   6   3        5.63        5.54      3.80 o 
  -3   6   3      601.99      513.16      8.60 o 
  -2   6   3      245.04      193.39      5.03 o 
  -1   6   3        8.04        8.73      2.63 o 
   0   6   3     1020.43      824.39     11.02 o 
   1   6   3      219.97      181.35      5.94 o 
   2   6   3     1042.29      888.34     19.63 o 
   3   6   3      338.17      290.87     15.32 o 
   4   6   3       40.75       15.57      6.79 o 
   5   6   3        5.28       27.09     11.87 o 
   6   6   3      417.60      352.80     15.31 o 
   7   6   3       82.33       91.21     12.58 o 
   8   6   3       12.74       -6.56     11.74 o 
  -9   7   3       41.08       67.96     26.33 o 
  -8   7   3       12.30       22.24     22.16 o 
  -7   7   3       35.24       42.16      7.43 o 
  -6   7   3      288.84      271.92      8.22 o 
  -5   7   3      324.82      291.85      7.95 o 
  -4   7   3      204.54      215.39      6.53 o 
  -3   7   3      298.27      302.60      6.78 o 
  -2   7   3        0.14       -1.16      3.04 o 
  -1   7   3      516.79      503.82      7.08 o 
   0   7   3     1780.30     1876.61     23.64 o 
   1   7   3      471.17      501.08     10.67 o 
   2   7   3       12.12      182.27      9.42 o 
   3   7   3       59.42       64.34      8.07 o 
   4   7   3       16.04       34.57     23.85 o 
   5   7   3      172.57      269.90     13.30 o 
   6   7   3        0.94       92.00     18.85 o 
   7   7   3       30.69       34.72      9.82 o 
   8   7   3        0.16       -8.92     11.62 o 
  -9   8   3        0.02       15.22     20.56 o 
  -8   8   3      166.93      182.48     16.96 o 
  -7   8   3        0.52       -7.00      7.00 o 
  -6   8   3      166.75      204.06      7.61 o 
  -5   8   3      529.85      423.84      8.78 o 
  -4   8   3        3.82       18.99      4.36 o 
  -3   8   3       23.65       16.03      3.86 o 
  -2   8   3       23.17       14.00      3.31 o 
  -1   8   3      326.96      304.56      5.67 o 
   0   8   3       97.35       74.20      4.21 o 
   1   8   3       78.91       69.56      8.42 o 
   2   8   3      556.39      439.66      9.59 o 
   3   8   3      254.25      191.78      6.94 o 
   4   8   3      183.14      151.83     11.25 o 
   5   8   3     1139.04      938.28     23.78 o 
   6   8   3      107.42      115.56     12.04 o 
   7   8   3        6.76       17.22      9.33 o 
  -8   9   3        8.84       56.34     23.63 o 
  -7   9   3       10.70        5.86      7.39 o 
  -6   9   3       97.74      145.41      8.74 o 
  -5   9   3       43.32      136.64      6.34 o 
  -4   9   3     1240.69     1274.10     16.44 o 
  -3   9   3       47.34       66.25      4.45 o 
  -2   9   3      530.77      586.34      8.60 o 
  -1   9   3     1996.48     2111.09     21.04 o 
   0   9   3      987.98      998.28     13.53 o 
   1   9   3      760.74      839.46     11.53 o 
   2   9   3      453.62      432.75      9.82 o 
   3   9   3      238.96      219.45      7.46 o 
   4   9   3      187.81      222.65     11.46 o 
   5   9   3      215.83      280.75     11.49 o 
   6   9   3      303.70      324.95     13.49 o 
   7   9   3       12.94       13.63      9.74 o 
  -8  10   3      212.18      227.66     26.41 o 
  -7  10   3       14.60       10.49      7.57 o 
  -6  10   3      100.17      120.16      8.33 o 
  -5  10   3       33.54       15.99      5.24 o 
  -4  10   3       52.99       71.77      6.15 o 
  -3  10   3        1.96       -2.50      3.59 o 
  -2  10   3     1081.80      875.85     11.22 o 
  -1  10   3       43.55       47.39      4.58 o 
   0  10   3       26.97       31.91      3.52 o 
   1  10   3       64.11       39.68      3.80 o 
   2  10   3       18.11       10.74      3.52 o 
   3  10   3       36.05       50.98      5.66 o 
   4  10   3      305.01      249.60     10.35 o 
   5  10   3       33.09       50.33      8.51 o 
   6  10   3       11.78       25.09      8.77 o 
   7  10   3        1.66        6.11     17.91 o 
  -8  11   3       28.37       78.78     14.46 o 
  -7  11   3        2.28        6.61      9.01 o 
  -6  11   3      484.98      482.12     13.37 o 
  -5  11   3       19.59       14.70      5.41 o 
  -4  11   3       28.69       31.68      5.05 o 
  -3  11   3        0.09        2.50      3.86 o 
  -2  11   3      180.49      404.85      9.94 o 
  -1  11   3      216.09      215.98      5.39 o 
   0  11   3      363.89      287.79      6.40 o 
   1  11   3        8.90       63.99      4.88 o 
   2  11   3      244.53      273.41     10.14 o 
   3  11   3      221.54      328.37      9.71 o 
   4  11   3       82.20      131.32     13.37 o 
   5  11   3        1.86       61.15      9.09 o 
   6  11   3       17.26       38.35      9.40 o 
   7  11   3        3.30       -1.99     11.44 o 
  -8  12   3       52.78       58.83     14.42 o 
  -7  12   3        5.68        3.27      9.70 o 
  -6  12   3       73.42      101.86      9.10 o 
  -5  12   3       29.40        6.51      5.99 o 
  -4  12   3       60.88       56.90      5.56 o 
  -3  12   3      168.76      151.00      5.93 o 
  -2  12   3      447.00      426.98      7.74 o 
  -1  12   3       56.45       99.55      4.60 o 
   0  12   3      156.00      149.35      5.45 o 
   1  12   3      767.92      615.44     10.21 o 
   2  12   3        1.80       -3.25      3.95 o 
   3  12   3      259.15      240.12     10.52 o 
   4  12   3      602.20      501.69     12.63 o 
   5  12   3      195.65      210.98     12.37 o 
   6  12   3       57.96       43.04      9.83 o 
   7  12   3        0.50      -10.18     12.06 o 
  -8  13   3       31.61       30.84     13.74 o 
  -7  13   3      183.31      188.15     14.33 o 
  -6  13   3      144.77      184.47     10.66 o 
  -5  13   3       97.95       88.90      9.90 o 
  -4  13   3      252.26      247.14      7.96 o 
  -3  13   3       57.27      105.79      5.58 o 
  -2  13   3      181.59      173.94      5.82 o 
  -1  13   3        3.72        0.88      3.47 o 
   0  13   3      317.61      302.56      7.05 o 
   1  13   3       70.63      182.87      6.25 o 
   2  13   3      310.92      261.91      8.34 o 
   3  13   3      802.80      787.47     16.15 o 
   4  13   3        1.72      110.23      8.26 o 
   5  13   3      517.72      461.70     13.40 o 
   6  13   3       12.41       18.78      9.86 o 
   7  13   3       54.73       48.26     14.00 o 
  -8  14   3        2.64       12.45     13.49 o 
  -7  14   3       70.68       53.47     11.59 o 
  -6  14   3        4.79       -0.73      8.52 o 
  -5  14   3      230.32      211.94     10.65 o 
  -4  14   3       64.24       67.19      6.26 o 
  -3  14   3      381.54      326.76      7.72 o 
  -2  14   3       13.96       13.75      4.09 o 
  -1  14   3        0.67       -3.49      3.49 o 
   0  14   3        0.23        1.04      3.74 o 
   1  14   3       95.89       95.55      4.97 o 
   2  14   3      314.45      280.44      8.94 o 
   3  14   3     2022.01     1747.60     28.70 o 
   4  14   3      191.06      202.06     10.21 o 
   5  14   3       67.38       61.51      8.34 o 
   6  14   3        6.77       10.44      8.10 o 
   7  14   3       23.00       21.81     13.30 o 
  -8  15   3        4.93       15.81     13.72 o 
  -7  15   3       30.58       32.53     11.70 o 
  -6  15   3        3.95       -4.17      8.72 o 
  -5  15   3       40.42       98.46     11.71 o 
  -4  15   3      953.11     1005.54     16.22 o 
  -3  15   3      550.93      579.99     12.17 o 
  -2  15   3      182.01      209.67      7.04 o 
  -1  15   3      115.65      149.26      5.68 o 
   0  15   3       60.42       76.33      4.74 o 
   1  15   3      151.01      147.28      6.20 o 
   2  15   3      392.56      441.97     13.51 o 
   3  15   3      383.82      776.48     17.29 o 
   4  15   3      191.11      189.21     13.16 o 
   5  15   3       24.93       44.91      8.51 o 
   6  15   3        5.54        1.53      8.42 o 
  -7  16   3       27.62       19.62     15.22 o 
  -6  16   3       89.53       77.04     10.94 o 
  -5  16   3      182.29      170.31     13.27 o 
  -4  16   3      423.95      410.94     11.63 o 
  -3  16   3      143.63      129.01      7.20 o 
  -2  16   3      174.77      147.39      7.09 o 
  -1  16   3        2.56       -3.84      3.90 o 
   0  16   3      145.31      131.73      6.49 o 
   1  16   3        0.12       -4.23      4.23 o 
   2  16   3      369.92      291.38     10.16 o 
   3  16   3      776.37      677.26     17.25 o 
   4  16   3        7.54        7.87      7.51 o 
   5  16   3       66.03       58.62      9.85 o 
   6  16   3       14.75       32.90     17.61 o 
  -7  17   3       25.18       17.79     13.79 o 
  -6  17   3        5.13       30.69     11.29 o 
  -5  17   3      107.99      115.33     12.63 o 
  -4  17   3       84.94      140.54     13.00 o 
  -3  17   3       60.01      115.87     10.15 o 
  -2  17   3      245.79      322.54      8.96 o 
  -1  17   3       61.45       62.42      5.16 o 
   0  17   3        2.56        4.87      4.36 o 
   1  17   3        1.40        6.68      7.12 o 
   2  17   3       93.07      112.90      8.32 o 
   3  17   3      693.84      811.45     19.40 o 
   4  17   3        4.88       -7.55      7.66 o 
   5  17   3        2.44       -0.34      8.47 o 
   6  17   3       21.59       14.57     13.60 o 
  -7  18   3        0.71      -10.01     13.54 o 
  -6  18   3        7.65        9.39     12.62 o 
  -5  18   3      148.92      132.31     13.36 o 
  -4  18   3       50.33       44.98     11.09 o 
  -3  18   3      444.71      340.05      9.88 o 
  -2  18   3      113.03       90.33      6.25 o 
  -1  18   3        9.03        5.38      4.50 o 
   0  18   3        9.55       -4.12      4.12 o 
   1  18   3      538.81      445.39     12.03 o 
   2  18   3       60.09       34.23      7.37 o 
   3  18   3       34.74       40.01      8.59 o 
   4  18   3      107.24       88.81     13.67 o 
   5  18   3        4.73       -7.34     14.26 o 
   6  18   3        5.69       20.10     14.71 o 
  -7  19   3        0.28      -11.24     14.37 o 
  -6  19   3       75.55      101.65     29.03 o 
  -5  19   3       18.89       39.10     11.69 o 
  -4  19   3       28.89       22.90     11.05 o 
  -3  19   3        0.10      102.85      9.17 o 
  -2  19   3        0.06       -5.26      5.26 o 
  -1  19   3      119.10      134.50      6.66 o 
   0  19   3       17.70       14.28      5.10 o 
   1  19   3      233.24      328.16     10.07 o 
   2  19   3        5.49        5.89      7.74 o 
   3  19   3        0.37       -4.00      8.30 o 
   4  19   3       14.46       43.37     13.36 o 
   5  19   3       81.67       85.73     16.29 o 
   6  19   3       10.77        5.05     15.08 o 
  -6  20   3      193.50      179.06     18.18 o 
  -5  20   3        9.00        0.19     10.97 o 
  -4  20   3       46.47       64.92     11.93 o 
  -3  20   3      349.32      323.25     13.83 o 
  -2  20   3      148.66      110.83     11.16 o 
  -1  20   3       37.81       20.33      6.21 o 
   0  20   3        0.00       -5.34      5.34 o 
   1  20   3      272.67      221.86      9.96 o 
   2  20   3       40.85       32.36     10.51 o 
   3  20   3      166.08      165.06     25.77 o 
   4  20   3        0.71        0.85     13.99 o 
   5  20   3        2.75       21.96     14.72 o 
  -6  21   3      116.39      144.40     18.53 o 
  -5  21   3        5.32      -11.14     11.14 o 
  -4  21   3        0.08      -10.74     10.74 o 
  -3  21   3      287.14      338.44     14.20 o 
  -2  21   3        6.06       19.90      7.77 o 
  -1  21   3      208.78      208.65      9.39 o 
   0  21   3       84.75       43.22      7.29 o 
   1  21   3      116.19      128.45     14.27 o 
   2  21   3      149.94      123.69     17.01 o 
   3  21   3       88.86      153.22     18.45 o 
   4  21   3       46.60       45.75     15.01 o 
   5  21   3      170.51      209.89     20.23 o 
  -6  22   3       30.17       24.85     15.83 o 
  -5  22   3        8.88        4.22     12.17 o 
  -4  22   3       11.66      -11.10     11.10 o 
  -3  22   3        2.66      -10.56     11.18 o 
  -2  22   3       48.12       39.49      9.76 o 
  -1  22   3       47.58       21.17      7.72 o 
   0  22   3      133.90       95.45      9.57 o 
   1  22   3       32.63       34.29     11.63 o 
   2  22   3        0.47      -12.08     14.33 o 
   3  22   3      232.76      255.02     21.63 o 
   4  22   3       42.55       25.03     15.03 o 
   5  22   3       32.42       10.48     16.32 o 
  -5  23   3        8.39        6.20     13.27 o 
  -4  23   3       88.50       96.36     14.16 o 
  -3  23   3        3.87        4.33     11.72 o 
  -2  23   3        7.15       -7.57      9.25 o 
  -1  23   3      102.30      103.15     12.57 o 
   0  23   3       75.72      104.24     11.76 o 
   1  23   3      172.95      151.68     15.04 o 
   2  23   3       51.04       41.36     21.59 o 
   3  23   3        2.05       13.64     24.76 o 
   4  23   3        3.22       -5.40     16.65 o 
  -5  24   3       78.09       41.30     15.87 o 
  -4  24   3        2.63       -6.31     12.60 o 
  -3  24   3       66.60       62.64     13.49 o 
  -2  24   3       62.90       40.25     12.64 o 
  -1  24   3        7.51       -6.37     11.20 o 
   0  24   3      168.62      153.97     32.00 o 
   1  24   3       30.00       19.50     16.39 o 
   2  24   3        0.06      -10.69     15.39 o 
   3  24   3       29.14       -2.50     15.44 o 
   4  24   3       46.36       19.81     18.39 o 
  -4  25   3      100.57      137.13     17.22 o 
  -3  25   3       24.43       13.86     13.01 o 
  -2  25   3        3.27       14.70     21.01 o 
  -1  25   3        9.37      -12.75     12.75 o 
   0  25   3       85.69      100.58     15.46 o 
   1  25   3      112.50       95.35     19.45 o 
   2  25   3        3.82       19.64     16.83 o 
   3  25   3        1.65       10.14     17.29 o 
  -4  26   3       15.90       29.91     18.82 o 
  -3  26   3        0.74       11.05     13.60 o 
  -2  26   3      146.11      131.96     15.67 o 
  -1  26   3        1.24       -9.40     14.02 o 
   0  26   3        8.54       23.49     14.35 o 
   1  26   3       81.34       92.14     19.99 o 
   2  26   3        7.44      -12.26     16.93 o 
   3  26   3       14.27       -2.17     35.37 o 
  -3  27   3       58.68       72.93     15.62 o 
  -2  27   3        0.00        6.15     13.84 o 
  -1  27   3       62.99       57.27     16.70 o 
   0  27   3        0.50       -4.21     14.33 o 
   1  27   3       18.31       21.26     19.55 o 
   2  27   3       97.17       91.59     27.47 o 
  -2  28   3        4.54       -3.50     16.04 o 
  -1  28   3        0.03       -2.80     15.61 o 
   0  28   3        0.92        3.76     20.16 o 
   1  28   3       39.99       71.16     21.82 o 
  -8   0   4       14.46       50.77     20.69 o 
  -6   0   4       59.27      157.79     11.72 o 
  -4   0   4       50.20       47.49     10.27 o 
  -2   0   4     1787.55     1971.43     28.17 o 
   0   0   4      880.61      924.80     32.85 o 
   2   0   4      858.50     1067.65     53.97 o 
   4   0   4       24.91       22.41     24.25 o 
   6   0   4      410.06      358.12     43.22 o 
  -9   1   4      222.26      166.99     22.99 o 
  -8   1   4       44.69       96.01     14.41 o 
  -7   1   4        5.34       -8.99      8.99 o 
  -6   1   4      505.52      378.18     10.30 o 
  -5   1   4      789.78      751.49     12.99 o 
  -4   1   4        2.70       -4.29      4.29 o 
  -3   1   4       19.84        3.86      3.94 o 
  -2   1   4        1.34       -5.19      5.19 o 
  -1   1   4      196.77      167.75      5.45 o 
   0   1   4       28.66       36.11      4.07 o 
   1   1   4      523.95      396.90     20.14 o 
   2   1   4      184.94      205.90     18.65 o 
   3   1   4       26.62       14.77     14.70 o 
   4   1   4      101.71      108.54     21.37 o 
   5   1   4      188.26      129.91     22.62 o 
   6   1   4       14.99       25.10     20.82 o 
   7   1   4        0.24      -18.30     21.30 o 
  -9   2   4        0.39       50.60     19.59 o 
  -8   2   4      127.61      160.15     15.86 o 
  -7   2   4        2.98       -9.47     12.37 o 
  -6   2   4       26.64       81.99      7.03 o 
  -5   2   4       60.22      290.21      9.24 o 
  -4   2   4       64.41      153.57      6.18 o 
  -3   2   4      127.27      162.49      5.83 o 
  -2   2   4     2329.64     2778.93     28.25 o 
  -1   2   4       78.52      201.80      6.80 o 
   0   2   4      224.21      253.21     10.20 o 
   1   2   4       15.90      106.32     13.71 o 
   2   2   4      333.32      505.22     25.28 o 
   3   2   4       92.79      129.01     18.63 o 
   4   2   4      446.86      403.17     27.42 o 
   5   2   4        1.02       41.59     19.34 o 
   6   2   4        7.97       -5.08     19.65 o 
   7   2   4        0.36      -21.60     21.60 o 
  -9   3   4       25.34       44.77     19.42 o 
  -8   3   4       13.56       16.58     12.42 o 
  -7   3   4       18.01       16.44      9.93 o 
  -6   3   4      130.35      125.52      7.81 o 
  -5   3   4      387.57      307.17      8.27 o 
  -4   3   4     1333.46     1184.12     16.43 o 
  -3   3   4       80.19       71.93      5.06 o 
  -2   3   4     6747.83     6124.02     58.46 o 
  -1   3   4     1857.10     1697.34     19.46 o 
   0   3   4       21.85       20.18      4.67 o 
   1   3   4      192.45      147.37      8.98 o 
   2   3   4     1510.06     1334.51     44.83 o 
   3   3   4      523.74      482.77     26.88 o 
   4   3   4       48.01       48.81     18.37 o 
   5   3   4       30.65       17.26     18.92 o 
   6   3   4       29.85       18.18     20.48 o 
   7   3   4        0.00      -20.89     20.89 o 
  -9   4   4       48.25       36.28     27.30 o 
  -8   4   4        5.00       11.55     12.19 o 
  -7   4   4       53.45       87.72     11.54 o 
  -6   4   4       32.64       77.66      7.64 o 
  -5   4   4       23.76       37.55      5.44 o 
  -4   4   4       35.44      219.46      8.24 o 
  -3   4   4     1668.81     1760.98     19.99 o 
  -2   4   4     3552.92     3865.14     38.15 o 
  -1   4   4      786.28     1069.74     13.56 o 
   0   4   4      705.27      691.84     10.11 o 
   1   4   4      218.44      222.83     13.01 o 
   2   4   4      397.49      563.83     26.80 o 
   3   4   4       61.99      151.61     19.76 o 
   4   4   4        5.77       29.26     22.38 o 
   5   4   4       61.86      142.79     23.58 o 
   6   4   4       45.34       27.01     21.24 o 
   7   4   4        0.38      -12.09     12.09 o 
  -9   5   4       40.33       20.22     26.76 o 
  -8   5   4       28.73       29.23     15.35 o 
  -7   5   4       47.27       25.38     12.42 o 
  -6   5   4      167.48      165.90      8.90 o 
  -5   5   4       20.49       64.35      6.24 o 
  -4   5   4      214.40      185.38      7.09 o 
  -3   5   4      240.16      193.63      6.40 o 
  -2   5   4      572.94      460.52     16.61 o 
  -1   5   4      205.39      178.45      6.66 o 
   0   5   4       11.45       13.99      3.94 o 
   1   5   4      235.79      230.25      7.66 o 
   2   5   4        0.04      -17.16     17.16 o 
   3   5   4        9.51        2.03     15.69 o 
   4   5   4        1.20       -9.78     23.65 o 
   5   5   4      869.82      685.34     37.26 o 
   6   5   4       34.46       50.04     13.24 o 
   7   5   4        7.13       -1.12     13.54 o 
  -9   6   4       52.40       40.14     27.60 o 
  -8   6   4        0.03      -21.81     21.81 o 
  -7   6   4        0.06       20.47     11.47 o 
  -6   6   4        4.39       44.63      7.10 o 
  -5   6   4      955.61      945.34     14.25 o 
  -4   6   4       40.07       48.54      5.12 o 
  -3   6   4       10.64      117.36      5.83 o 
  -2   6   4        0.33      533.04     27.73 o 
  -1   6   4     1865.26     1986.40     23.83 o 
   0   6   4      509.21      531.33     10.26 o 
   1   6   4      252.29      305.01     12.73 o 
   2   6   4        9.40       19.27     12.09 o 
   3   6   4        1.15      -19.73     19.73 o 
   4   6   4       18.68        6.73     24.65 o 
   5   6   4      211.81      237.90     36.57 o 
   6   6   4       77.25      100.47     15.63 o 
   7   6   4       28.70       16.34     31.60 o 
  -8   7   4        5.32       15.27     17.10 o 
  -7   7   4      128.11      117.28     12.46 o 
  -6   7   4       54.56       55.35      8.00 o 
  -5   7   4      313.27      323.95      9.51 o 
  -4   7   4       98.77      107.91      6.39 o 
  -3   7   4     1365.27     1103.31     14.40 o 
  -2   7   4     1478.61     1294.45     14.63 o 
  -1   7   4       47.35       67.40      6.60 o 
   0   7   4       10.24        3.41      3.45 o 
   1   7   4      380.64      340.87      8.71 o 
   2   7   4       11.24        6.60      5.91 o 
   3   7   4       16.04       27.98      6.80 o 
   4   7   4        0.02       -9.94     10.05 o 
   5   7   4        9.16       30.16     12.57 o 
   6   7   4        6.54       17.69     18.64 o 
   7   7   4        0.22       -8.24     14.57 o 
  -8   8   4      169.18      171.44     22.28 o 
  -7   8   4      130.72      194.86     18.09 o 
  -6   8   4      229.31      219.77     12.38 o 
  -5   8   4      728.51      818.57     12.67 o 
  -4   8   4       39.02       40.14      5.13 o 
  -3   8   4      539.78      760.64     11.50 o 
  -2   8   4     4079.46     4246.48     39.95 o 
  -1   8   4       78.32      257.07     10.21 o 
   0   8   4       18.76       21.85      3.56 o 
   1   8   4      425.72      449.40     10.14 o 
   2   8   4       23.40       39.35      7.35 o 
   3   8   4      863.45      886.00     28.65 o 
   4   8   4       49.72       25.58     17.15 o 
   5   8   4      257.80      256.32     18.47 o 
   6   8   4        2.83        7.62     13.54 o 
   7   8   4       57.10       43.66     11.46 o 
  -8   9   4       69.19       73.55     19.12 o 
  -7   9   4      148.92      197.08     14.25 o 
  -6   9   4      177.14      164.42     11.10 o 
  -5   9   4      110.25      116.59      6.56 o 
  -4   9   4        2.90        7.52      4.77 o 
  -3   9   4     1200.99     1032.90     13.30 o 
  -2   9   4      746.99      623.76      9.36 o 
  -1   9   4     2027.40     1840.01     21.37 o 
   0   9   4      341.20      289.10      7.43 o 
   1   9   4        9.45       16.45      5.28 o 
   2   9   4       39.42       40.18      5.17 o 
   3   9   4      868.35      752.09     27.00 o 
   4   9   4       12.79       18.94     14.07 o 
   5   9   4       65.15       86.69     24.28 o 
   6   9   4       18.69       10.93     14.84 o 
   7   9   4        5.85       20.82     11.43 o 
  -8  10   4       14.23       34.67     18.01 o 
  -7  10   4      201.00      222.78     14.88 o 
  -6  10   4       10.96       38.23      9.03 o 
  -5  10   4      310.59      272.46      8.68 o 
  -4  10   4       22.99       45.16      5.49 o 
  -3  10   4       95.82      249.12      6.64 o 
  -2  10   4     1115.33     1188.30     14.21 o 
  -1  10   4      876.68     1209.74     15.64 o 
   0  10   4      185.38      284.35      7.71 o 
   1  10   4     1047.48     1023.24     15.92 o 
   2  10   4      118.80      143.20      7.30 o 
   3  10   4        0.37      148.59     16.85 o 
   4  10   4      324.43      322.14     16.56 o 
   5  10   4      162.91      166.72     24.65 o 
   6  10   4        0.92       -0.52     15.11 o 
   7  10   4      126.37      164.47     15.24 o 
  -8  11   4        1.21        6.68     17.74 o 
  -7  11   4        3.51       17.06     10.67 o 
  -6  11   4       92.29       71.60      9.91 o 
  -5  11   4        9.08       -5.63      6.41 o 
  -4  11   4       68.04       60.99      5.95 o 
  -3  11   4      510.05      476.54      9.40 o 
  -2  11   4       78.32       74.56      5.05 o 
  -1  11   4      162.41      135.15      6.30 o 
   0  11   4      140.53      139.33      5.95 o 
   1  11   4      186.01      194.18      8.32 o 
   2  11   4       31.88       25.36      6.80 o 
   3  11   4      219.93      203.88     10.01 o 
   4  11   4      101.17      100.40     11.60 o 
   5  11   4       74.60       80.89      9.51 o 
   6  11   4       14.28       19.57     11.73 o 
   7  11   4        8.23       14.46     12.07 o 
  -8  12   4       40.45       81.65     20.55 o 
  -7  12   4       37.48       61.18     17.20 o 
  -6  12   4      261.97      257.51     13.36 o 
  -5  12   4       14.78        2.29      7.23 o 
  -4  12   4      268.97      266.39      8.21 o 
  -3  12   4      519.35      644.69     11.11 o 
  -2  12   4      517.01      593.56      9.52 o 
  -1  12   4       77.31       86.87      5.26 o 
   0  12   4      164.59      166.59      6.53 o 
   1  12   4        8.51       25.25      4.77 o 
   2  12   4       80.48       99.68      8.69 o 
   3  12   4       15.16       46.33      7.99 o 
   4  12   4        4.90        6.91      8.17 o 
   5  12   4       39.43       23.11      8.94 o 
   6  12   4       84.12      107.17     13.67 o 
  -8  13   4      137.61       90.43     45.02 o 
  -7  13   4       57.19       66.61     12.40 o 
  -6  13   4       10.77        0.49      8.98 o 
  -5  13   4       37.54       31.39      8.96 o 
  -4  13   4      106.49      128.50      8.67 o 
  -3  13   4      298.20      275.29      7.96 o 
  -2  13   4       44.10       41.85      6.80 o 
  -1  13   4      142.81      119.79      7.11 o 
   0  13   4       22.37        9.78      4.61 o 
   1  13   4        0.29       -4.63      4.63 o 
   2  13   4       98.29      110.39      7.92 o 
   3  13   4       51.18       42.62      6.86 o 
   4  13   4      109.76      126.05     10.85 o 
   5  13   4        2.40       -3.67      8.81 o 
   6  13   4        6.85       11.32     11.77 o 
  -8  14   4        1.10        4.09     18.32 o 
  -7  14   4       13.19       19.44     11.77 o 
  -6  14   4       32.62       36.40      9.80 o 
  -5  14   4      422.78      407.37     16.08 o 
  -4  14   4      476.48      464.62     11.18 o 
  -3  14   4      599.57      651.98     11.59 o 
  -2  14   4      125.11      142.72      6.00 o 
  -1  14   4       83.61      102.33      5.40 o 
   0  14   4       21.12       30.54      5.23 o 
   1  14   4      371.21      313.44      9.04 o 
   2  14   4      313.70      367.56     11.00 o 
   3  14   4      154.40      188.51      9.72 o 
   4  14   4       30.61       55.15      7.75 o 
   5  14   4       85.04       82.38     10.95 o 
   6  14   4       11.35        6.46     12.45 o 
  -7  15   4       13.42        4.61     13.04 o 
  -6  15   4       87.82       70.24     13.08 o 
  -5  15   4        0.29       23.79     10.39 o 
  -4  15   4      359.07      356.71     10.97 o 
  -3  15   4      443.00      344.62      9.15 o 
  -2  15   4        5.36       -0.73      4.38 o 
  -1  15   4       74.82       67.02      5.58 o 
   0  15   4      308.69      280.15      7.54 o 
   1  15   4       49.77       60.57      6.50 o 
   2  15   4      532.29      494.96     12.61 o 
   3  15   4      183.39      139.02      9.50 o 
   4  15   4       21.22       20.99      7.52 o 
   5  15   4       31.99       45.38     10.82 o 
   6  15   4       59.47       61.82     14.47 o 
  -7  16   4       75.10      103.44     27.85 o 
  -6  16   4        0.80       19.85     11.33 o 
  -5  16   4      292.89      298.73     15.86 o 
  -4  16   4        6.36      197.21     18.91 o 
  -3  16   4      361.18      406.32      9.74 o 
  -2  16   4       95.18      108.29      6.02 o 
  -1  16   4       11.16       -5.04      5.04 o 
   0  16   4      508.28      498.44      9.94 o 
   1  16   4      443.18      433.62     12.00 o 
   2  16   4      158.50      220.70     11.10 o 
   3  16   4        5.78       19.85      7.45 o 
   4  16   4       69.81       83.86     11.23 o 
   5  16   4        3.53       -3.73     10.14 o 
   6  16   4       12.70       25.02     13.90 o 
  -7  17   4        0.50      -13.71     13.94 o 
  -6  17   4      208.96      163.55     14.83 o 
  -5  17   4       54.73       61.37     12.09 o 
  -4  17   4      883.38      758.17     19.05 o 
  -3  17   4       88.43       94.52      7.92 o 
  -2  17   4       77.51       49.69      5.53 o 
  -1  17   4        5.75       -3.44      4.67 o 
   0  17   4       62.45       57.24      5.98 o 
   1  17   4        1.44       -5.68      6.35 o 
   2  17   4       89.25       71.01      9.04 o 
   3  17   4       74.24       45.60      8.29 o 
   4  17   4       61.18       44.44      9.06 o 
   5  17   4        4.17      -11.37     12.58 o 
  -7  18   4        0.42      -10.89     14.44 o 
  -6  18   4       36.64       74.16     13.36 o 
  -5  18   4        7.16      -11.03     11.03 o 
  -4  18   4      421.57      498.95     16.01 o 
  -3  18   4       49.43       40.92      7.35 o 
  -2  18   4       78.63       93.62      9.31 o 
  -1  18   4       14.89       -1.93      4.88 o 
   0  18   4      131.49      129.42      7.75 o 
   1  18   4       88.74       79.77      9.25 o 
   2  18   4        9.17        4.89      8.25 o 
   3  18   4        0.09       -4.52      8.65 o 
   4  18   4       23.76       24.08      8.93 o 
   5  18   4        1.64       -0.89     13.19 o 
  -6  19   4       28.15       15.81     12.62 o 
  -5  19   4       48.27       38.83     12.34 o 
  -4  19   4       60.67       57.20     12.67 o 
  -3  19   4       56.91       45.06     11.33 o 
  -2  19   4        0.60       -6.15      6.15 o 
  -1  19   4       73.22       27.55      6.80 o 
   0  19   4        0.68       -7.24      7.24 o 
   1  19   4        4.34       -2.14      8.19 o 
   2  19   4       50.02       24.14      8.93 o 
   3  19   4       15.03       12.83      9.68 o 
   4  19   4        2.51        8.71     13.50 o 
   5  19   4        8.50       15.45     18.17 o 
  -6  20   4       45.23       47.49     13.88 o 
  -5  20   4        6.64       13.84     12.08 o 
  -4  20   4        1.47       -2.61     15.29 o 
  -3  20   4       74.42      106.85     11.29 o 
  -2  20   4      198.39      246.15     11.05 o 
  -1  20   4       18.05       14.39      7.52 o 
   0  20   4      167.14      163.46     16.83 o 
   1  20   4       18.12       48.63     14.74 o 
   2  20   4        9.86       29.21     13.91 o 
   3  20   4       13.66        7.67     13.22 o 
   4  20   4      247.69      269.75     19.68 o 
   5  20   4       12.18       14.22     15.31 o 
  -6  21   4        3.55        2.61     13.22 o 
  -5  21   4        0.31       -3.62     12.34 o 
  -4  21   4       61.98       69.87     13.39 o 
  -3  21   4      176.75      181.29     12.66 o 
  -2  21   4      156.18      118.98      9.42 o 
  -1  21   4        6.32       13.41      8.50 o 
   0  21   4       21.81        9.59     11.12 o 
   1  21   4       49.21        9.36     14.42 o 
   2  21   4      121.49      134.74     38.07 o 
   3  21   4       42.98       29.78     19.52 o 
   4  21   4       29.46       67.74     15.80 o 
  -5  22   4       44.56       55.76     14.41 o 
  -4  22   4        4.55       11.20     12.70 o 
  -3  22   4       88.92      157.27     14.79 o 
  -2  22   4       30.07       42.64     11.96 o 
  -1  22   4       79.79       75.93     13.46 o 
   0  22   4       70.18       78.81     17.02 o 
   1  22   4       24.74       23.47     15.07 o 
   2  22   4       19.75       22.59     15.45 o 
   3  22   4       62.36       84.74     17.60 o 
   4  22   4       22.31       48.74     16.40 o 
  -5  23   4        1.82      -13.32     13.32 o 
  -4  23   4       51.05       65.24     14.04 o 
  -3  23   4       78.24       68.16     13.64 o 
  -2  23   4      104.80      109.24     15.36 o 
  -1  23   4       26.51       13.20     12.85 o 
   0  23   4        1.76        3.88     15.58 o 
   1  23   4       28.25       14.28     15.79 o 
   2  23   4       24.26       10.84     16.01 o 
   3  23   4        4.11        8.42     16.22 o 
  -4  24   4        2.81       15.17     13.45 o 
  -3  24   4       28.61       36.32     13.44 o 
  -2  24   4       21.86       36.14     14.44 o 
  -1  24   4       55.09       52.32     18.61 o 
   0  24   4       25.98       36.18     16.95 o 
   1  24   4        0.23      -15.15     15.15 o 
   2  24   4        0.57       -4.51     16.12 o 
   3  24   4       36.02       49.40     27.98 o 
  -4  25   4       19.65        8.07     14.29 o 
  -3  25   4       71.33       86.20     17.35 o 
  -2  25   4       36.15       20.26     14.77 o 
  -1  25   4       13.76       13.05     14.16 o 
   0  25   4      147.71      123.26     20.84 o 
   1  25   4       37.00       40.53     17.84 o 
   2  25   4        1.31      -18.63     22.37 o 
  -3  26   4       53.65      102.06     18.14 o 
  -2  26   4        1.66        8.88     15.45 o 
  -1  26   4       35.07       56.77     20.25 o 
   0  26   4       37.96       38.20     19.30 o 
   1  26   4      106.49      133.40     21.89 o 
  -2  27   4        2.59      -15.07     15.07 o 
  -1  27   4      182.00      205.36     25.67 o 
   0  27   4       44.32       42.03     20.91 o 
  -7   0   5       38.03       15.62     14.59 o 
  -5   0   5      479.55      418.83     14.67 o 
  -3   0   5       11.02        2.87      8.32 o 
  -1   0   5      159.72      145.70      9.24 o 
   1   0   5      607.02      524.05     35.42 o 
   3   0   5      571.00      512.69     42.01 o 
   5   0   5      248.71      155.37     35.08 o 
   7   0   5       18.47      -10.35     34.09 o 
  -8   1   5       10.18       11.12     11.51 o 
  -7   1   5       14.83       39.04     11.05 o 
  -6   1   5       18.49       15.39      7.62 o 
  -5   1   5      503.00      524.67     10.68 o 
  -4   1   5       65.93       69.44      5.10 o 
  -3   1   5      454.29      454.01      8.02 o 
  -2   1   5      204.35      204.27      8.75 o 
  -1   1   5      358.53      383.13     10.92 o 
   0   1   5       31.01       50.57      4.93 o 
   1   1   5       96.13      133.45     19.36 o 
   2   1   5       21.02       37.86     15.85 o 
   3   1   5       64.07      159.33     20.99 o 
   4   1   5        3.56      -12.07     17.60 o 
   5   1   5       46.33       22.77     20.38 o 
   6   1   5        9.22       -8.88     19.87 o 
   7   1   5        0.15      -22.74     22.74 o 
  -8   2   5       47.72       41.11     12.37 o 
  -7   2   5       66.96       58.54     11.60 o 
  -6   2   5       72.98       73.79      9.34 o 
  -5   2   5       77.69      115.70      6.78 o 
  -4   2   5       78.66       68.48      5.43 o 
  -3   2   5      247.02      225.29      6.55 o 
  -2   2   5      341.26      268.83      7.32 o 
  -1   2   5        4.49        1.13      3.69 o 
   0   2   5        5.46        2.43      5.12 o 
   1   2   5      385.96      322.74     10.44 o 
   2   2   5       62.41       77.26     17.14 o 
   3   2   5      189.25      183.67     22.10 o 
   4   2   5       15.62        1.74     18.16 o 
   5   2   5       25.11       33.83     21.08 o 
   6   2   5        0.15      -18.65     18.65 o 
   7   2   5       25.63      -13.51     23.46 o 
  -8   3   5        3.88       17.10     11.84 o 
  -7   3   5        0.67        9.28     10.38 o 
  -6   3   5      112.96       98.33     10.50 o 
  -5   3   5      101.14       95.47      6.60 o 
  -4   3   5      212.32      224.17      7.70 o 
  -3   3   5      784.43      821.65     11.86 o 
  -2   3   5       92.18      140.06      6.11 o 
  -1   3   5      545.81      662.92     11.29 o 
   0   3   5      347.97      345.61     12.33 o 
   1   3   5      259.60      450.07     20.64 o 
   2   3   5        7.99       -7.13     14.51 o 
   3   3   5       12.08       63.14     18.64 o 
   4   3   5       70.34       83.65     21.33 o 
   5   3   5       81.27       98.31     23.44 o 
   6   3   5        0.00      -15.06     20.20 o 
   7   3   5        4.58      -22.53     23.32 o 
  -8   4   5        6.25       12.78     13.52 o 
  -7   4   5       46.22       35.04     13.06 o 
  -6   4   5        2.09       25.28     12.21 o 
  -5   4   5        9.58        2.61      5.72 o 
  -4   4   5      148.88      129.41      6.39 o 
  -3   4   5      335.19      284.04      7.23 o 
  -2   4   5      116.75      122.69      6.12 o 
  -1   4   5      111.99      125.58      5.71 o 
   0   4   5       79.03      111.78      7.28 o 
   1   4   5     1058.91      845.73     20.68 o 
   2   4   5       32.61       52.87     27.06 o 
   3   4   5       60.88       68.74     19.98 o 
   4   4   5      239.57      167.64     24.43 o 
   5   4   5      112.64       49.40     21.78 o 
   6   4   5        7.45      -20.08     20.08 o 
  -8   5   5        1.05       -6.99     13.09 o 
  -7   5   5        0.05        9.32     12.26 o 
  -6   5   5      443.64      379.46     18.30 o 
  -5   5   5        0.08       15.10      5.68 o 
  -4   5   5       13.69       66.16      5.61 o 
  -3   5   5       23.04       32.91      4.70 o 
  -2   5   5      444.11      494.23      8.43 o 
  -1   5   5      573.36      652.06     11.02 o 
   0   5   5      844.95      833.10     17.07 o 
   1   5   5      112.84      147.48      9.52 o 
   2   5   5      263.20      280.81     20.97 o 
   3   5   5        0.28       27.52     17.68 o 
   4   5   5       90.71      159.02     23.83 o 
   5   5   5       91.29       75.37     23.37 o 
   6   5   5       34.42       -0.01     35.63 o 
  -8   6   5       28.46       11.40     13.49 o 
  -7   6   5        0.84      -11.74     11.74 o 
  -6   6   5       23.23       95.82     12.23 o 
  -5   6   5      142.71      132.00      7.37 o 
  -4   6   5      384.66      305.97      8.14 o 
  -3   6   5        0.47       -0.84      4.28 o 
  -2   6   5      733.41      639.05     10.09 o 
  -1   6   5       10.63       19.54      4.09 o 
   0   6   5       91.47       88.11      5.99 o 
   1   6   5        8.44       19.03      4.85 o 
   2   6   5      254.88      204.39     24.44 o 
   3   6   5       56.38       29.98     25.47 o 
   4   6   5      348.80      367.75     40.56 o 
   5   6   5       25.77       41.28     29.03 o 
   6   6   5        0.43       12.33     29.35 o 
  -8   7   5      128.45      107.81     14.30 o 
  -7   7   5       13.07       -2.62     15.29 o 
  -6   7   5      582.54      545.22     18.45 o 
  -5   7   5       28.69       42.15      7.02 o 
  -4   7   5      141.26      229.27      7.53 o 
  -3   7   5       54.14       79.28      5.39 o 
  -2   7   5       31.05      356.22     17.63 o 
  -1   7   5        1.97        5.14      4.03 o 
   0   7   5      643.76      717.81     12.56 o 
   1   7   5      295.21      286.33     14.56 o 
   2   7   5      843.87      876.54     28.27 o 
   3   7   5       14.66       26.03     17.11 o 
   4   7   5      245.93      307.58     40.14 o 
   5   7   5       49.76       31.98     29.47 o 
   6   7   5      157.16      137.55     38.02 o 
  -8   8   5       23.84       68.59     14.90 o 
  -7   8   5        1.49       -2.90     10.85 o 
  -6   8   5        0.13       44.04     11.30 o 
  -5   8   5        0.73       -6.37      6.37 o 
  -4   8   5      123.35      142.91      6.91 o 
  -3   8   5       92.62       77.14      5.41 o 
  -2   8   5     2237.01     1855.49     22.46 o 
  -1   8   5       37.53       48.88      4.80 o 
   0   8   5      363.91      359.38      9.03 o 
   1   8   5       28.64       18.02      5.75 o 
   2   8   5      603.44      501.92     20.53 o 
   3   8   5        0.87      -10.75     10.85 o 
   4   8   5       38.62       52.07     17.34 o 
   5   8   5       34.67       25.57     13.52 o 
   6   8   5       28.47       67.65     17.88 o 
  -8   9   5       11.51       28.86     14.83 o 
  -7   9   5        0.62       -1.95     11.11 o 
  -6   9   5      227.66      258.17     18.82 o 
  -5   9   5       23.78        7.39      7.18 o 
  -4   9   5      242.70      276.16      8.36 o 
  -3   9   5      197.22      244.02      7.34 o 
  -2   9   5      375.32      699.12     15.01 o 
  -1   9   5       13.68       19.05      5.49 o 
   0   9   5     1051.00     1104.04     17.55 o 
   1   9   5      180.57      167.24      9.07 o 
   2   9   5      168.71      165.91     16.07 o 
   3   9   5       22.22       13.18     14.18 o 
   4   9   5      268.85      285.73     28.57 o 
   5   9   5        4.26       -2.07     13.46 o 
   6   9   5       13.25       14.70     15.77 o 
  -8  10   5      108.99       93.93     16.62 o 
  -7  10   5       35.95       29.05     12.12 o 
  -6  10   5       33.12       56.35     11.91 o 
  -5  10   5       75.27       87.02     10.18 o 
  -4  10   5      110.70      105.63      6.75 o 
  -3  10   5       41.89       48.67      5.01 o 
  -2  10   5      563.14      480.44      9.78 o 
  -1  10   5        1.24       -4.08      4.48 o 
   0  10   5      530.28      510.64     10.16 o 
   1  10   5        1.46        5.85      8.13 o 
   2  10   5      356.48      325.53     11.38 o 
   3  10   5       99.31       81.03     25.00 o 
   4  10   5      134.45      164.16     18.07 o 
   5  10   5        2.07       14.44     14.56 o 
   6  10   5       92.69       68.42     17.21 o 
  -8  11   5       52.83       76.22     16.48 o 
  -7  11   5       33.37       16.81     11.87 o 
  -6  11   5       21.90       32.75     11.58 o 
  -5  11   5      340.24      338.52     12.17 o 
  -4  11   5      395.83      456.17     10.20 o 
  -3  11   5       29.83       27.15      4.91 o 
  -2  11   5      161.87      220.94      7.41 o 
  -1  11   5       52.26       57.60      5.65 o 
   0  11   5      529.13      601.13     11.42 o 
   1  11   5      107.45      127.50      7.83 o 
   2  11   5      422.04      472.57     13.97 o 
   3  11   5       20.44       21.08      7.80 o 
   4  11   5      341.46      493.60     25.03 o 
   5  11   5        0.02      -13.26     14.58 o 
   6  11   5       19.44       35.07     16.65 o 
  -8  12   5       32.95       17.98     14.96 o 
  -7  12   5       12.53        0.39     11.65 o 
  -6  12   5       51.58       71.27     12.69 o 
  -5  12   5       99.37      117.04     10.87 o 
  -4  12   5      539.20      503.43     12.28 o 
  -3  12   5        8.08       26.52      5.04 o 
  -2  12   5      363.52      296.44      7.70 o 
  -1  12   5        2.53        2.34      5.18 o 
   0  12   5      300.83      257.55      8.57 o 
   1  12   5        5.93       12.04      5.71 o 
   2  12   5       21.40       64.83      9.54 o 
   3  12   5      137.33      147.31     10.49 o 
   4  12   5      747.76      605.72     22.40 o 
   5  12   5       21.38       24.66     20.35 o 
   6  12   5       28.00       43.77     12.89 o 
  -7  13   5        0.15       -6.32     11.86 o 
  -6  13   5      191.10      200.05     20.89 o 
  -5  13   5       33.48       51.62      9.91 o 
  -4  13   5      207.65      314.94     10.92 o 
  -3  13   5      936.98      981.30     13.97 o 
  -2  13   5      176.61      262.41      8.81 o 
  -1  13   5      157.66      197.98      7.97 o 
   0  13   5       54.81       78.99      6.55 o 
   1  13   5      282.57      259.97      9.34 o 
   2  13   5     1378.27     1527.18     29.89 o 
   3  13   5      335.73      355.20     13.51 o 
   4  13   5       82.22      150.62     13.54 o 
   5  13   5       66.80       56.97     16.55 o 
  -7  14   5       45.01       29.78     12.74 o 
  -6  14   5       11.30       24.31     11.64 o 
  -5  14   5        2.50        2.41     10.65 o 
  -4  14   5      202.70      199.55     10.48 o 
  -3  14   5        0.17       14.07      5.54 o 
  -2  14   5      502.98      412.90      9.23 o 
  -1  14   5       47.04       30.74      6.04 o 
   0  14   5       84.79       59.65      7.45 o 
   1  14   5       75.79       81.58      8.79 o 
   2  14   5      786.65      702.27     14.59 o 
   3  14   5       66.78       79.97     11.75 o 
   4  14   5        0.03       -4.74     11.00 o 
   5  14   5       24.28       17.63     11.70 o 
  -7  15   5        0.83       -0.96     12.23 o 
  -6  15   5      199.41      218.09     15.94 o 
  -5  15   5        0.01       37.15     11.97 o 
  -4  15   5       38.47       31.49      8.11 o 
  -3  15   5      114.53      123.90      8.75 o 
  -2  15   5        6.39       63.58      7.01 o 
  -1  15   5      261.84      262.23      8.56 o 
   0  15   5       31.83       40.30      7.38 o 
   1  15   5        6.16       24.80      6.88 o 
   2  15   5       28.70      103.68      9.98 o 
   3  15   5       21.46       22.91      7.44 o 
   4  15   5       20.53       22.12     12.09 o 
   5  15   5        6.90       20.40     12.36 o 
  -7  16   5        5.31       16.61     13.02 o 
  -6  16   5       14.81       22.11     11.99 o 
  -5  16   5      333.17      325.72     17.54 o 
  -4  16   5        0.77       -1.22      9.16 o 
  -3  16   5       18.51       11.49      6.55 o 
  -2  16   5       85.78       45.35     10.77 o 
  -1  16   5       68.34       61.82      7.49 o 
   0  16   5        0.96       -1.63      6.88 o 
   1  16   5      140.56      110.13      8.94 o 
   2  16   5       12.05        8.67      7.10 o 
   3  16   5       47.59       48.32      8.27 o 
   4  16   5       40.46       18.43     12.66 o 
   5  16   5        0.60      -11.96     11.96 o 
  -6  17   5        0.30       -1.13     12.05 o 
  -5  17   5      165.50      242.70     16.28 o 
  -4  17   5      259.90      268.29     19.34 o 
  -3  17   5      178.43      180.80     13.35 o 
  -2  17   5       24.03       15.20      9.27 o 
  -1  17   5        9.64       22.06      7.61 o 
   0  17   5      137.32      151.58      9.94 o 
   1  17   5        8.16       24.06      7.78 o 
   2  17   5        0.01       -5.41      7.18 o 
   3  17   5       26.62       36.75      8.65 o 
   4  17   5       77.97       66.72     14.29 o 
   5  17   5        1.97       -2.47     12.82 o 
  -6  18   5       16.33       -4.65     12.82 o 
  -5  18   5       11.27        0.93     11.76 o 
  -4  18   5       52.55       50.24     12.23 o 
  -3  18   5       13.15       21.97      8.02 o 
  -2  18   5       24.27        6.26      7.95 o 
  -1  18   5        3.25       -9.15      9.15 o 
   0  18   5       10.47        6.77     11.05 o 
   1  18   5      175.97      194.88     11.00 o 
   2  18   5        0.06        3.37      8.39 o 
   3  18   5       13.14       10.59      8.65 o 
   4  18   5       31.13       19.87     13.83 o 
  -6  19   5        0.41      -10.48     12.91 o 
  -5  19   5       23.76       33.22     14.80 o 
  -4  19   5        5.17        4.71     11.60 o 
  -3  19   5      497.66      508.02     15.87 o 
  -2  19   5       55.01       48.37     17.32 o 
  -1  19   5      109.34      101.00     13.30 o 
   0  19   5       48.66       25.34     11.98 o 
   1  19   5        9.96       60.28     17.83 o 
   2  19   5        1.34      -12.03     12.03 o 
   3  19   5       90.85      109.45     15.76 o 
   4  19   5       27.34       44.64     14.51 o 
  -6  20   5        1.06      -13.29     13.29 o 
  -5  20   5       14.67        6.44     12.83 o 
  -4  20   5        2.82      -11.50     11.50 o 
  -3  20   5       52.66       53.39     12.15 o 
  -2  20   5       11.18       -3.46     11.76 o 
  -1  20   5        3.03       17.58     15.38 o 
   0  20   5        7.75        1.73     14.58 o 
   1  20   5      123.67      132.28     18.46 o 
   2  20   5        4.91       -9.84     23.34 o 
   3  20   5        0.01      -13.29     13.29 o 
   4  20   5       61.83       54.37     15.62 o 
  -5  21   5        7.91        2.98     14.88 o 
  -4  21   5        6.76        3.03     12.72 o 
  -3  21   5       20.85       32.12     14.01 o 
  -2  21   5       15.81       19.45     12.83 o 
  -1  21   5      243.40      230.94     21.91 o 
   0  21   5      366.99      408.67     23.99 o 
   1  21   5       13.49        8.71     17.20 o 
   2  21   5        1.82      -13.10     13.91 o 
   3  21   5        0.54      -13.91     13.91 o 
  -5  22   5       83.45       65.49     15.07 o 
  -4  22   5       15.57       -7.83     14.34 o 
  -3  22   5       27.24       39.14     14.91 o 
  -2  22   5       67.19       64.87     14.90 o 
  -1  22   5       55.03       80.50     18.21 o 
   0  22   5       60.72       89.24     18.10 o 
   1  22   5       13.06      -22.47     28.77 o 
   2  22   5        7.69       -3.44     15.77 o 
   3  22   5      152.64      178.16     22.81 o 
  -4  23   5        0.79       -5.22     15.13 o 
  -3  23   5       46.21       45.41     15.80 o 
  -2  23   5       45.81       62.03     21.15 o 
  -1  23   5        0.01        8.58     16.80 o 
   0  23   5        0.62        7.89     16.74 o 
   1  23   5       29.39       -4.01     16.13 o 
   2  23   5       67.44       75.83     18.47 o 
  -3  24   5        8.54       -9.00     20.86 o 
  -2  24   5       44.98       20.68     18.68 o 
  -1  24   5        0.65      -12.36     17.43 o 
   0  24   5        7.98       31.73     17.58 o 
   1  24   5        2.17       37.94     17.81 o 
   2  24   5       10.95       34.59     18.04 o 
  -3  25   5        0.20      -14.03     15.09 o 
  -2  25   5        7.88        1.87     31.06 o 
  -1  25   5       16.48       13.28     24.49 o 
   0  25   5        4.78       10.78     17.78 o 
   1  25   5        7.55      -12.83     17.52 o 
  -8   0   6        0.26       24.50     18.00 o 
  -6   0   6      788.41      606.21     27.77 o 
  -4   0   6        0.70       -6.06      6.06 o 
  -2   0   6     1743.87     1784.97     35.45 o 
   0   0   6        7.99       42.26     10.93 o 
   2   0   6       94.40      140.30     28.31 o 
   4   0   6        4.12      -23.16     26.03 o 
   6   0   6        2.69      -30.25     30.25 o 
  -8   1   6       38.76       40.15     13.05 o 
  -7   1   6        3.14       -9.59     10.77 o 
  -6   1   6       57.34      117.12     12.72 o 
  -5   1   6        7.90       -3.19      5.70 o 
  -4   1   6        5.63        2.81      6.09 o 
  -3   1   6        1.07       -4.34      4.34 o 
  -2   1   6      217.83      242.94     21.26 o 
  -1   1   6       11.34        9.14      5.82 o 
   0   1   6      511.97      424.57     13.38 o 
   1   1   6        3.46       -7.57      7.85 o 
   2   1   6      233.64      232.03     23.14 o 
   3   1   6        9.79      -16.94     16.94 o 
   4   1   6       25.00      -15.42     19.24 o 
   5   1   6       13.50      -20.00     20.00 o 
   6   1   6       16.97      -16.58     22.55 o 
  -8   2   6       10.59       10.81     12.38 o 
  -7   2   6       22.28        0.13     11.04 o 
  -6   2   6        1.10       67.07     11.65 o 
  -5   2   6       95.21       79.28      9.95 o 
  -4   2   6      294.80      266.35      7.92 o 
  -3   2   6       69.13      126.48      6.63 o 
  -2   2   6        4.74       65.00     10.70 o 
  -1   2   6      184.20      212.11      8.79 o 
   0   2   6       14.49      163.58     24.16 o 
   1   2   6      151.78      182.07     12.29 o 
   2   2   6       63.90       55.94     18.22 o 
   3   2   6       54.77       15.24     18.73 o 
   4   2   6       21.49      -11.88     19.54 o 
   5   2   6        9.35      -17.92     20.67 o 
   6   2   6        5.61      -21.15     21.15 o 
  -8   3   6       12.25        1.54     14.12 o 
  -7   3   6        2.42        1.98     13.91 o 
  -6   3   6      310.29      339.01     19.41 o 
  -5   3   6      136.79      102.08      9.25 o 
  -4   3   6        1.04        0.98      6.02 o 
  -3   3   6      847.63      687.06     11.02 o 
  -2   3   6      182.54      147.66     10.20 o 
  -1   3   6       18.28       34.79      4.86 o 
   0   3   6      620.91      565.13     17.06 o 
   1   3   6      203.46      211.91     10.32 o 
   2   3   6        0.28       13.66     25.20 o 
   3   3   6       70.10       45.08     20.22 o 
   4   3   6       22.36       17.41     20.35 o 
   5   3   6        8.65      -13.05     20.40 o 
   6   3   6        9.41      -21.89     21.89 o 
  -8   4   6        6.24       11.73     14.55 o 
  -7   4   6       16.13        2.36     12.74 o 
  -6   4   6       14.61       72.20     13.91 o 
  -5   4   6       91.56      144.47      8.43 o 
  -4   4   6       56.77       45.77      5.36 o 
  -3   4   6       75.73      272.52     13.37 o 
  -2   4   6       10.87       -5.64      5.70 o 
  -1   4   6       68.82      116.32      6.84 o 
   0   4   6       17.41       64.61      9.98 o 
   1   4   6      997.52      943.86     22.36 o 
   2   4   6      181.37      211.85     23.78 o 
   3   4   6        4.50      -17.96     17.96 o 
   4   4   6      372.52      299.84     29.57 o 
   5   4   6       22.10       15.68     21.81 o 
   6   4   6        0.37      -22.75     22.75 o 
  -8   5   6        0.07      -11.86     11.86 o 
  -7   5   6        6.21        6.98     11.52 o 
  -6   5   6       30.76       42.93     11.54 o 
  -5   5   6      217.71      174.46      9.41 o 
  -4   5   6       23.51       18.55      6.80 o 
  -3   5   6      182.98      203.25      7.98 o 
  -2   5   6       26.28       36.35      6.42 o 
  -1   5   6      131.38      178.82      7.78 o 
   0   5   6       34.13       33.31      5.66 o 
   1   5   6       70.10       89.64     17.50 o 
   2   5   6      200.86      224.92     14.91 o 
   3   5   6       59.06       66.42     30.06 o 
   4   5   6       47.45       66.34     30.49 o 
   5   5   6       11.79       16.41     28.95 o 
   6   5   6       12.05      -18.52     30.68 o 
  -8   6   6       15.29        2.74     12.46 o 
  -7   6   6       31.84       37.50     12.64 o 
  -6   6   6       81.75       86.98     12.62 o 
  -5   6   6       58.64      100.26      8.91 o 
  -4   6   6      274.28      286.05      8.65 o 
  -3   6   6      707.43      650.57     10.98 o 
  -2   6   6      188.25      234.64      8.20 o 
  -1   6   6      345.50      378.27      9.08 o 
   0   6   6       44.52       74.65      8.84 o 
   1   6   6      486.22      484.97     16.05 o 
   2   6   6       22.90       62.13     12.26 o 
   3   6   6      360.22      397.82     41.26 o 
   4   6   6        0.06       43.38     29.65 o 
   5   6   6       75.22       54.18     31.14 o 
   6   6   6       18.25      -30.06     30.06 o 
  -8   7   6       45.65       38.41     16.17 o 
  -7   7   6        4.03       -1.91     11.54 o 
  -6   7   6        3.88        3.07     11.46 o 
  -5   7   6       74.01       77.00      8.48 o 
  -4   7   6       14.04       24.00     10.62 o 
  -3   7   6       21.05       56.03     11.26 o 
  -2   7   6      534.45      472.76     10.03 o 
  -1   7   6      498.40      485.45     16.54 o 
   0   7   6       41.97       51.27      5.62 o 
   1   7   6       39.67       57.14     13.03 o 
   2   7   6       11.92       17.92     17.84 o 
   3   7   6      125.39      168.00     15.77 o 
   4   7   6       46.91       25.90     28.52 o 
   5   7   6       79.02       71.53     33.33 o 
  -8   8   6        6.02       23.34     13.90 o 
  -7   8   6       31.82       21.71     12.35 o 
  -6   8   6       13.56       -8.12     11.04 o 
  -5   8   6      240.42      320.58     12.03 o 
  -4   8   6       98.77       99.65      7.03 o 
  -3   8   6     1162.91     1191.34     18.22 o 
  -2   8   6       11.40      171.76     19.35 o 
  -1   8   6      379.26      470.32     11.43 o 
   0   8   6       18.60       21.58      5.46 o 
   1   8   6       57.71       98.50      8.57 o 
   2   8   6      198.25      208.34     16.76 o 
   3   8   6       22.67      118.46     23.64 o 
   4   8   6       97.64      128.13     33.61 o 
   5   8   6       11.85       43.06     31.30 o 
  -7   9   6       35.77       55.29     13.02 o 
  -6   9   6       42.14       29.11     12.09 o 
  -5   9   6      512.52      452.72     13.48 o 
  -4   9   6        2.86       26.56      6.39 o 
  -3   9   6     2363.34     2000.24     25.08 o 
  -2   9   6      150.32      160.97      7.58 o 
  -1   9   6      342.57      335.37     10.31 o 
   0   9   6       30.05       35.71      6.06 o 
   1   9   6       76.32       81.35      8.82 o 
   2   9   6       51.99       69.47     10.32 o 
   3   9   6      472.00      414.80     21.59 o 
   4   9   6       83.29       75.25     15.16 o 
   5   9   6       66.06       98.74     28.72 o 
  -7  10   6       46.33       50.49     13.16 o 
  -6  10   6       25.96       40.70     12.36 o 
  -5  10   6       38.08      113.82     10.83 o 
  -4  10   6      226.04      228.98      9.43 o 
  -2  10   6       48.57       58.68      6.82 o 
  -1  10   6      307.03      372.41     11.14 o 
   0  10   6       38.03       70.24      6.78 o 
   1  10   6      248.76      256.65     11.65 o 
   2  10   6       78.66       79.73      9.10 o 
   3  10   6       16.20      105.77     27.92 o 
   4  10   6       52.12       85.03     16.16 o 
   5  10   6       10.28       35.53     20.88 o 
  -7  11   6       22.96       14.09     12.85 o 
  -6  11   6       42.52       28.08     18.03 o 
  -5  11   6       27.10       23.35      9.39 o 
  -4  11   6       67.28       80.89      7.48 o 
  -3  11   6     1503.22     1283.57     18.59 o 
  -2  11   6      186.83      196.39      9.48 o 
  -1  11   6      246.40      245.37      9.93 o 
   0  11   6      199.63      178.14      8.79 o 
   1  11   6       83.53      125.32      8.72 o 
   2  11   6        0.05        5.66      8.36 o 
   3  11   6      110.40      135.35     12.34 o 
   4  11   6       99.37       92.75     17.38 o 
   5  11   6       64.64      101.31     17.92 o 
  -7  12   6        6.43       -6.05     12.71 o 
  -6  12   6        9.06       -5.09     11.76 o 
  -5  12   6        0.03        7.21      9.12 o 
  -4  12   6       84.85       74.55      8.52 o 
  -3  12   6      364.98      482.71     19.77 o 
  -2  12   6      198.24      208.19      9.75 o 
  -1  12   6      116.32      156.35      9.01 o 
   0  12   6       26.51       45.83      7.06 o 
   1  12   6      951.04      955.32     17.27 o 
   2  12   6       12.15        4.60     11.06 o 
   3  12   6        0.07       19.01     15.01 o 
   4  12   6       84.92      104.52     18.09 o 
   5  12   6       38.19       56.12     20.94 o 
  -7  13   6       32.96       25.07     13.78 o 
  -6  13   6       18.16       23.08     15.99 o 
  -5  13   6       48.46       65.08     19.98 o 
  -4  13   6       16.09       20.99      7.89 o 
  -3  13   6       59.17       86.53     11.36 o 
  -2  13   6       36.09       43.74      7.49 o 
  -1  13   6       90.88       73.74      8.13 o 
   0  13   6       10.29       13.09      6.76 o 
   1  13   6        9.41       74.04     21.44 o 
   2  13   6        7.26       20.21      9.27 o 
   3  13   6       42.20       40.09     13.37 o 
   4  13   6        0.22       23.01     16.21 o 
   5  13   6        0.65        5.32     22.11 o 
  -7  14   6       35.39       56.85     13.90 o 
  -6  14   6       44.80       51.59     14.06 o 
  -5  14   6      425.97      407.99     17.47 o 
  -4  14   6       17.29       55.65      8.64 o 
  -3  14   6      121.23      124.34     14.00 o 
  -2  14   6      174.11      220.96     16.66 o 
  -1  14   6      294.04      323.97     15.20 o 
   0  14   6      318.65      296.88     11.02 o 
   1  14   6      165.84      206.46     14.29 o 
   2  14   6        4.12       19.67      9.67 o 
   3  14   6        1.18       21.56     12.94 o 
   4  14   6       23.93       13.22     11.57 o 
  -6  15   6       25.83       46.29     13.39 o 
  -5  15   6      197.14      196.36     15.67 o 
  -4  15   6      117.64      118.96     11.09 o 
  -3  15   6       72.87       77.95     13.48 o 
  -2  15   6      247.05      253.66     16.93 o 
  -1  15   6       83.46       88.48     10.12 o 
   0  15   6       77.72       91.47      9.66 o 
   1  15   6       85.24       61.65      8.16 o 
   2  15   6       85.47       96.56      9.54 o 
   3  15   6      130.39      152.90     15.16 o 
   4  15   6        1.88       -9.76     11.76 o 
  -6  16   6       41.30       81.32     14.53 o 
  -5  16   6       18.96       50.77     13.00 o 
  -4  16   6      102.86      107.45     15.23 o 
  -3  16   6       31.96       60.84     13.65 o 
  -2  16   6       27.85      119.34     17.73 o 
  -1  16   6       65.52       92.35     19.66 o 
   0  16   6       17.70       41.81      8.18 o 
   1  16   6       14.35        9.10      7.45 o 
   2  16   6       26.57       43.30      8.90 o 
   3  16   6      180.30      226.71     17.26 o 
   4  16   6        0.07       -1.11     12.08 o 
  -6  17   6       35.32       51.32     14.06 o 
  -5  17   6       46.28       19.34     12.86 o 
  -4  17   6       15.71       21.22     13.45 o 
  -3  17   6       44.30       24.75     12.81 o 
  -2  17   6      104.60       80.98     34.57 o 
  -1  17   6       14.34       21.50     11.79 o 
   0  17   6      321.77      337.47     22.02 o 
   1  17   6       13.60       10.58     13.37 o 
   2  17   6       59.56       62.56      9.70 o 
   3  17   6        0.16       14.14     12.68 o 
   4  17   6       10.96        3.40     15.87 o 
  -5  18   6        3.08       13.52     14.90 o 
  -4  18   6       52.39       60.60     15.03 o 
  -3  18   6        5.37       10.29     12.72 o 
  -2  18   6        6.95        2.97     17.60 o 
  -1  18   6       24.85       40.31     20.18 o 
   0  18   6       17.35       62.12     13.14 o 
   1  18   6       93.21       86.43     17.05 o 
   2  18   6       13.76       27.53     13.89 o 
   3  18   6        0.99       -4.77     12.95 o 
  -5  19   6       26.80        8.84     15.20 o 
  -4  19   6        0.80        8.02     14.96 o 
  -3  19   6        0.20      -17.74     24.07 o 
  -2  19   6        4.45        6.68     16.12 o 
  -1  19   6        0.36       -4.52     14.84 o 
   0  19   6      134.59      181.07     20.17 o 
   1  19   6        1.56        4.29     11.65 o 
   2  19   6       37.32       36.54     14.42 o 
   3  19   6        0.39       -1.32     13.16 o 
  -5  20   6        0.37       -6.19     15.49 o 
  -4  20   6      190.61      248.08     20.33 o 
  -3  20   6       68.66       77.88     21.45 o 
  -2  20   6       73.46       64.96     18.61 o 
  -1  20   6        9.88      -15.56     15.56 o 
   0  20   6       59.75       68.91     17.84 o 
   1  20   6        4.16      -13.59     13.59 o 
   2  20   6       13.26       26.31     14.92 o 
  -4  21   6       35.53       32.06     20.85 o 
  -3  21   6       56.86       66.21     20.46 o 
  -2  21   6       46.36       48.69     19.35 o 
  -1  21   6        0.39      -11.24     16.79 o 
   0  21   6       17.31       10.17     16.88 o 
   1  21   6        0.73      -17.76     20.04 o 
   2  21   6       98.88      112.66     17.42 o 
  -3  22   6       11.86       19.93     20.24 o 
  -2  22   6       20.81       30.71     38.56 o 
  -1  22   6        0.01        4.75     21.46 o 
   0  22   6        0.98       -9.14     16.84 o 
   1  22   6        7.16       -2.66     25.99 o 
  -3  23   6       39.50       14.77     20.32 o 
  -2  23   6       15.58        0.29     19.01 o 
  -1  23   6       26.95       39.65     18.89 o 
   0  23   6       11.07      -14.90     17.71 o 
  -7   0   7        1.35      -13.76     23.73 o 
  -5   0   7        3.59        4.92     22.00 o 
  -3   0   7      594.12      422.24     33.50 o 
  -1   0   7      189.96      174.21     24.08 o 
   1   0   7        3.81      -12.70     12.70 o 
   3   0   7        0.01      -10.27     27.00 o 
   5   0   7        2.86      -29.87     29.87 o 
  -7   1   7        1.04       15.84     14.66 o 
  -6   1   7       24.25       27.15     13.48 o 
  -5   1   7      121.80       95.95     14.18 o 
  -4   1   7        1.33       -6.73      6.73 o 
  -3   1   7       41.89      103.70     10.95 o 
  -2   1   7        0.07       -7.44      7.44 o 
  -1   1   7        6.09       39.71      7.22 o 
   0   1   7        1.86       -7.59      7.59 o 
   1   1   7       56.66       52.33      8.29 o 
   2   1   7        5.77      -17.34     17.34 o 
   3   1   7       95.11       96.70     23.02 o 
   4   1   7       61.52       20.35     22.12 o 
   5   1   7        4.95      -22.03     22.03 o 
  -7   2   7       36.08       25.18     14.77 o 
  -6   2   7       40.29       37.29     13.88 o 
  -5   2   7        0.47        1.13     10.62 o 
  -4   2   7        0.37       -6.24      6.24 o 
  -3   2   7       25.70       16.67      9.45 o 
  -2   2   7       14.28        9.31      9.63 o 
  -1   2   7      355.32      291.20     10.64 o 
   0   2   7      125.99       91.35      8.82 o 
   1   2   7       78.04       52.76     12.26 o 
   2   2   7        0.13      -17.62     17.62 o 
   3   2   7       18.07       11.12     20.09 o 
   4   2   7       16.87      -14.64     20.70 o 
   5   2   7       12.57      -22.36     22.36 o 
  -7   3   7        1.42       28.00     15.70 o 
  -6   3   7       37.71       33.60     12.04 o 
  -5   3   7       80.38       65.83     11.58 o 
  -4   3   7        8.45        3.39      6.69 o 
  -3   3   7       91.12      102.74     11.24 o 
  -2   3   7        5.54        8.44      9.68 o 
  -1   3   7        2.26       51.99      8.30 o 
   0   3   7       23.82       44.61      6.92 o 
   1   3   7       58.68       77.69     13.34 o 
   2   3   7      135.08      112.19     44.29 o 
   3   3   7      111.48       91.50     23.02 o 
   4   3   7       10.88      -17.24     20.96 o 
   5   3   7       29.83        9.53     23.77 o 
  -7   4   7       24.16       33.03     12.70 o 
  -6   4   7        0.80       -3.82     11.14 o 
  -5   4   7       41.66       36.38     10.90 o 
  -4   4   7       57.04       39.12      7.31 o 
  -3   4   7       30.21       36.76      9.99 o 
  -2   4   7       15.64       12.90      8.36 o 
  -1   4   7      158.79      155.09      8.37 o 
   0   4   7      193.40      196.96     10.83 o 
   1   4   7      402.23      371.08     14.62 o 
   2   4   7       36.80       61.17     28.41 o 
   3   4   7       19.62       30.65     28.81 o 
   4   4   7       96.37       30.50     30.82 o 
   5   4   7       17.49       -7.76     30.68 o 
  -7   5   7        1.98       -0.73     12.22 o 
  -6   5   7       47.08       33.95     12.06 o 
  -5   5   7       46.33       62.15     11.63 o 
  -4   5   7        5.53       -3.39      7.60 o 
  -3   5   7      143.15      169.73     12.56 o 
  -2   5   7      215.91      234.20     12.46 o 
  -1   5   7        4.65       12.81      6.21 o 
   0   5   7      731.15      752.91     14.44 o 
   1   5   7      753.10      727.31     23.36 o 
   2   5   7      132.50      171.12     20.09 o 
   3   5   7       52.07       53.07     29.22 o 
   4   5   7       15.79       18.46     30.08 o 
   5   5   7        0.02      -24.68     30.08 o 
  -7   6   7        0.90      -12.06     12.06 o 
  -6   6   7        0.03       32.51     12.16 o 
  -5   6   7       32.86        8.63     10.45 o 
  -4   6   7        0.21       -0.25      8.54 o 
  -3   6   7      210.15      174.67     12.75 o 
  -2   6   7      139.54      193.92     11.87 o 
  -1   6   7       18.31       11.42      6.27 o 
   0   6   7       57.85      128.42     16.42 o 
   1   6   7       19.82       66.49     21.76 o 
   2   6   7      152.65      157.64     15.45 o 
   3   6   7        1.98       -4.24     27.41 o 
   4   6   7      110.03       74.38     33.31 o 
  -7   7   7        1.24       -0.34     12.66 o 
  -6   7   7      200.69      225.31     15.94 o 
  -5   7   7        3.64        3.10     10.45 o 
  -4   7   7       40.67       17.77     12.34 o 
  -3   7   7       47.21       97.00     16.73 o 
  -2   7   7      211.70      254.51     11.44 o 
  -1   7   7        3.68        5.88      6.28 o 
   0   7   7      905.69      815.79     15.35 o 
   1   7   7       14.09       33.61      8.04 o 
   2   7   7        0.03       -5.69     18.20 o 
   3   7   7        9.42       53.92     30.38 o 
   4   7   7        0.01       21.70     30.27 o 
  -7   8   7        3.65      -12.20     12.20 o 
  -6   8   7      126.21      124.32     14.05 o 
  -5   8   7       24.08       33.79     11.27 o 
  -4   8   7        3.27        8.24      8.85 o 
  -3   8   7      154.49      148.21     15.36 o 
  -2   8   7       95.17      116.78     10.05 o 
  -1   8   7       10.76        1.25      6.44 o 
   0   8   7        4.30       41.87      8.96 o 
   1   8   7       98.59      113.30     18.09 o 
   2   8   7        0.30       -4.50     19.06 o 
   3   8   7      113.45       94.67     15.17 o 
   4   8   7       31.67       23.46     31.92 o 
  -7   9   7        2.71      -10.09     12.60 o 
  -6   9   7        0.55       29.29     12.60 o 
  -5   9   7        0.04        4.41     13.38 o 
  -4   9   7        0.02       35.68     12.16 o 
  -3   9   7        3.95        2.25     14.15 o 
  -2   9   7      123.50      134.44      9.05 o 
  -1   9   7        4.59       -4.40      6.41 o 
   0   9   7       60.71       89.31      7.60 o 
   1   9   7      480.08      474.11     15.12 o 
   2   9   7       57.81       83.02     10.98 o 
   3   9   7       29.20       80.50     15.12 o 
   4   9   7       15.32       28.84     30.22 o 
  -7  10   7       21.95       -1.40     12.96 o 
  -6  10   7        2.62       -7.22     11.97 o 
  -5  10   7        5.53       11.37     12.64 o 
  -4  10   7      272.65      271.50     29.07 o 
  -3  10   7        0.69      -15.85     15.85 o 
  -2  10   7       95.36      107.04      9.98 o 
  -1  10   7        4.24       -5.56      7.83 o 
   0  10   7       13.46       10.28      6.50 o 
   1  10   7      226.13      238.12     19.75 o 
   2  10   7      198.37      204.65     13.86 o 
   3  10   7       64.36       96.34     16.43 o 
   4  10   7       67.99       76.39     16.27 o 
  -6  11   7        5.05       -2.31     12.30 o 
  -5  11   7       10.68       12.31     13.39 o 
  -4  11   7       40.82      119.07     18.60 o 
  -3  11   7       50.06       34.80     15.42 o 
  -2  11   7      138.96      189.92     13.07 o 
  -1  11   7        8.85       13.27      7.18 o 
   0  11   7      195.77      217.91      9.73 o 
   1  11   7      160.08      176.92     10.10 o 
   2  11   7      100.12      203.68     14.23 o 
   3  11   7       36.21       60.63     16.25 o 
   4  11   7       82.44      108.90     27.70 o 
  -6  12   7       65.80       72.53     16.44 o 
  -5  12   7       11.30        0.48     13.46 o 
  -4  12   7      233.11      229.66     22.17 o 
  -3  12   7        0.09       -0.47     14.66 o 
  -2  12   7      107.21      130.80     12.37 o 
  -1  12   7       34.79       37.07      7.70 o 
   0  12   7       19.31       47.05      7.47 o 
   1  12   7        4.54       33.38      7.91 o 
   2  12   7      228.32      233.06     15.41 o 
   3  12   7      127.98      169.63     19.79 o 
   4  12   7      100.33      109.55     18.35 o 
  -6  13   7       83.21       94.60     17.38 o 
  -5  13   7       81.27       43.36     15.03 o 
  -4  13   7        9.03       47.95     17.63 o 
  -3  13   7       37.44       64.21     16.92 o 
  -2  13   7      218.03      248.30     17.11 o 
  -1  13   7       34.19       42.30     10.42 o 
   0  13   7      195.40      206.82     10.17 o 
   1  13   7        2.20       13.89      7.79 o 
   2  13   7       86.43      126.38     13.99 o 
   3  13   7      189.84      220.85     26.24 o 
  -6  14   7       33.89       27.56     16.31 o 
  -5  14   7        6.46        9.86     14.38 o 
  -4  14   7        5.06       31.94     22.75 o 
  -3  14   7       62.33       92.89     18.77 o 
  -2  14   7        4.23        2.84     12.36 o 
  -1  14   7       15.47        5.87     10.83 o 
   0  14   7        0.68       15.46      7.62 o 
   1  14   7      131.56      124.30     10.25 o 
   2  14   7        3.61       26.09     13.80 o 
   3  14   7        0.68       51.45     12.57 o 
  -5  15   7       23.29       53.95     20.61 o 
  -4  15   7       37.94       26.19     18.49 o 
  -3  15   7      138.07      190.01     21.43 o 
  -2  15   7       44.79       27.80     18.81 o 
  -1  15   7        0.62        5.37     10.51 o 
   0  15   7       50.00       51.29     11.33 o 
   1  15   7       79.75      111.29     10.33 o 
   2  15   7       35.50       56.87     13.46 o 
   3  15   7      298.93      308.13     20.23 o 
  -5  16   7        0.88       -1.18     19.31 o 
  -4  16   7        0.57      -16.95     16.95 o 
  -3  16   7       57.81       60.99     41.94 o 
  -2  16   7        0.30      -19.01     19.01 o 
  -1  16   7        0.90       -2.44     12.73 o 
   0  16   7        0.25       19.76     10.96 o 
   1  16   7       27.31       58.46     13.66 o 
   2  16   7       50.95       73.43     14.16 o 
  -5  17   7        6.66      -11.96     19.54 o 
  -4  17   7       30.56       -6.27     18.26 o 
  -3  17   7       61.84       54.71     18.96 o 
  -2  17   7       32.96       12.38     21.76 o 
  -1  17   7        8.85       -4.86     13.34 o 
   0  17   7      113.89      132.17     13.69 o 
   1  17   7       33.69       26.86     14.12 o 
   2  17   7       32.24       29.26     14.00 o 
  -4  18   7        8.31       -5.18     18.73 o 
  -3  18   7        1.19      -14.46     17.08 o 
  -2  18   7       56.55       39.71     33.03 o 
  -1  18   7       93.40       58.24     30.75 o 
   0  18   7        4.99       29.52     13.96 o 
   1  18   7       31.58       52.10     14.78 o 
   2  18   7        0.19       -6.25     13.49 o 
  -4  19   7       14.25       -4.41     19.58 o 
  -3  19   7       18.96       21.08     18.78 o 
  -2  19   7        6.32       24.36     17.00 o 
  -1  19   7        0.86       24.66     23.77 o 
   0  19   7        7.75       12.81     14.51 o 
   1  19   7       29.09       26.74     14.61 o 
  -3  20   7       32.34        3.89     19.21 o 
  -2  20   7        0.03       -3.28     17.74 o 
  -1  20   7      182.55      152.04     21.48 o 
   0  20   7        0.03       -4.57     14.75 o 
  -1  21   7        0.17       28.20     23.50 o 
  -6   0   8        1.34      -17.92     25.84 o 
  -4   0   8       28.99       41.25     22.60 o 
  -2   0   8       41.73       68.99     14.15 o 
   0   0   8        1.37      -13.06     13.06 o 
   2   0   8      173.69      155.30     35.37 o 
  -6   1   8       11.66        2.97     18.65 o 
  -5   1   8        0.02      -15.68     15.68 o 
  -4   1   8       17.96       -4.43     14.75 o 
  -3   1   8      120.12      124.16     24.51 o 
  -2   1   8      228.95      187.52     16.61 o 
  -1   1   8        2.91       -2.46      8.68 o 
   0   1   8       84.68       94.28     11.74 o 
   1   1   8      141.89      115.56     12.81 o 
   2   1   8        0.55      -19.84     19.84 o 
   3   1   8        0.16      -27.11     29.89 o 
  -6   2   8       59.20       47.61     20.32 o 
  -5   2   8        0.00      -15.27     15.27 o 
  -4   2   8        0.29       -5.92     14.82 o 
  -3   2   8      114.63      113.04     16.92 o 
  -2   2   8        0.01       18.24      9.01 o 
  -1   2   8       12.39        7.84      9.58 o 
   0   2   8      210.35      213.93     13.67 o 
   1   2   8       47.66       64.90     11.60 o 
   2   2   8        4.78      -26.43     26.43 o 
   3   2   8        0.55      -20.87     20.87 o 
  -6   3   8       30.21       27.54     20.02 o 
  -5   3   8        0.41      -16.04     16.04 o 
  -4   3   8        1.82      -14.69     14.69 o 
  -3   3   8        9.07        7.86     13.88 o 
  -2   3   8       33.11       16.74      9.27 o 
  -1   3   8        3.83       -4.02      7.93 o 
   0   3   8      232.32      213.93     11.73 o 
   1   3   8       72.28       54.58      9.47 o 
   2   3   8        7.42      -26.06     26.22 o 
   3   3   8        8.93      -12.14     28.30 o 
  -6   4   8        0.00       27.50     19.55 o 
  -5   4   8        2.53      -20.29     20.29 o 
  -4   4   8       12.21       13.93     15.93 o 
  -3   4   8       17.21      -10.36     13.43 o 
  -2   4   8        0.01       -7.22      8.80 o 
  -1   4   8      114.63       97.64     10.05 o 
   0   4   8      109.77      147.26      9.24 o 
   1   4   8        3.09       10.05      8.70 o 
   2   4   8       34.12        1.59     26.87 o 
   3   4   8        2.45      -12.38     28.19 o 
  -6   5   8      106.83      105.80     21.64 o 
  -5   5   8        0.08      -16.41     16.41 o 
  -4   5   8       17.99        6.43     15.85 o 
  -3   5   8        0.64      -13.25     13.53 o 
  -2   5   8       59.65       42.33     10.02 o 
  -1   5   8        1.72       14.56      8.52 o 
   0   5   8       30.42       34.49      7.69 o 
   1   5   8        2.61       -0.28      8.65 o 
   2   5   8       16.18       25.67     11.54 o 
   3   5   8       93.47       75.24     32.47 o 
  -6   6   8        7.27       62.52     20.28 o 
  -5   6   8       75.91       94.67     19.97 o 
  -4   6   8        2.60       13.01     16.06 o 
  -3   6   8        0.07       20.13     15.23 o 
  -2   6   8        0.00        2.54      9.23 o 
  -1   6   8       78.78      101.29      9.18 o 
   0   6   8        0.00       -1.99      7.26 o 
   1   6   8      138.39      136.88     12.17 o 
   2   6   8       72.81       76.26     16.22 o 
   3   6   8        0.18       78.01     32.03 o 
  -6   7   8       15.09       46.80     19.88 o 
  -5   7   8      103.57       98.20     20.02 o 
  -4   7   8      256.68      204.45     21.54 o 
  -3   7   8       77.35       76.21     16.87 o 
  -2   7   8       24.89        7.53     10.98 o 
  -1   7   8        0.62        5.96      7.62 o 
   0   7   8      133.20      105.58      9.17 o 
   1   7   8       81.24       94.00     11.45 o 
   2   7   8       22.88       24.41     27.03 o 
   3   7   8      247.04      230.65     40.08 o 
  -6   8   8       41.21      101.83     22.03 o 
  -5   8   8       62.12      109.83     20.38 o 
  -4   8   8       96.22      124.90     19.57 o 
  -3   8   8        2.90       -0.46     14.61 o 
  -2   8   8        0.08        6.86     10.93 o 
  -1   8   8       91.73       95.88     13.08 o 
   0   8   8        0.07        5.68      7.84 o 
   1   8   8        5.56       50.28     12.64 o 
   2   8   8       18.22       30.09     13.12 o 
   3   8   8       31.79       53.28     13.71 o 
  -6   9   8      134.93      132.02     22.89 o 
  -5   9   8       64.08       81.97     19.92 o 
  -4   9   8        1.28       40.47     17.21 o 
  -3   9   8       24.32       40.63     16.41 o 
  -2   9   8        1.70        0.35     10.85 o 
  -1   9   8       11.65        7.52      9.06 o 
   0   9   8       21.76       27.86      8.01 o 
   1   9   8      113.96       96.04     12.46 o 
   2   9   8       25.79       38.35     10.07 o 
   3   9   8        7.63        8.31     13.91 o 
  -5  10   8        0.79       19.16     18.74 o 
  -4  10   8      132.05      138.99     20.60 o 
  -3  10   8       62.86       82.98     17.29 o 
  -2  10   8        2.59        2.68     13.69 o 
  -1  10   8        4.29        9.95     10.75 o 
   0  10   8        4.88       11.82      8.02 o 
   1  10   8        7.57       27.82     12.87 o 
   2  10   8        8.39       14.98     10.28 o 
  -5  11   8        9.79       20.41     19.42 o 
  -4  11   8      157.51      161.56     21.17 o 
  -3  11   8      254.44      264.15     22.23 o 
  -2  11   8        2.12        9.06     14.41 o 
  -1  11   8       59.43       37.87     11.63 o 
   0  11   8       20.66       14.57      8.26 o 
   1  11   8       42.27       37.22     11.78 o 
   2  11   8        0.65       25.08     18.24 o 
  -5  12   8       80.16       99.34     46.67 o 
  -4  12   8      267.04      256.18     23.85 o 
  -3  12   8       17.24       69.02     20.49 o 
  -2  12   8        0.05      -13.08     14.16 o 
  -1  12   8       18.97       39.48     12.01 o 
   0  12   8        8.22       -3.30     13.49 o 
   1  12   8       68.85       70.71     12.69 o 
   2  12   8       58.82       53.72     11.89 o 
  -5  13   8       11.92       29.46     20.22 o 
  -4  13   8      119.43      151.72     30.11 o 
  -3  13   8       50.79       42.82     17.25 o 
  -2  13   8        0.49       -3.21     14.76 o 
  -1  13   8        8.51       -4.51     18.24 o 
   0  13   8      148.44      173.28     15.65 o 
   1  13   8       49.20       52.88     12.61 o 
   2  13   8        0.06        2.44     19.73 o 
  -4  14   8       11.51       41.51     19.54 o 
  -3  14   8        0.09        5.32     16.73 o 
  -2  14   8       12.77       -7.99     15.33 o 
  -1  14   8       21.15        6.23     14.79 o 
   0  14   8        6.74       53.25     13.24 o 
   1  14   8       13.11        3.11     11.80 o 
  -4  15   8       37.57       38.87     20.34 o 
  -3  15   8       45.08       25.51     18.88 o 
  -2  15   8       48.50       17.33     20.56 o 
  -1  15   8       50.83       55.62     16.25 o 
   0  15   8       19.01       31.84     13.12 o 
   1  15   8       13.64       28.01     12.90 o 
  -3  16   8        3.19        4.86     18.30 o 
  -2  16   8        4.92       29.07     34.88 o 
  -1  16   8       28.70       42.15     24.26 o 
   0  16   8        9.29       33.32     16.95 o 
  -2  17   8       88.75       88.72     20.95 o 
  -1  17   8        1.33      -10.89     15.62 o 
  -5   0   9        0.80      -13.00     25.16 o 
  -3   0   9        4.32      -17.22     18.79 o 
  -1   0   9       42.38       19.81     17.11 o 
   1   0   9        4.15       -4.59     11.76 o 
  -5   1   9       39.84       38.19     19.59 o 
  -4   1   9       42.75       24.07     17.02 o 
  -3   1   9        4.94        6.03     14.37 o 
  -2   1   9        0.36       -8.37     11.90 o 
  -1   1   9        3.61       -5.34     11.21 o 
   0   1   9       86.41       55.60     14.38 o 
   1   1   9        3.72      -15.46     21.23 o 
  -5   2   9        3.38        8.63     18.54 o 
  -4   2   9       15.25       16.26     16.77 o 
  -3   2   9       25.15       25.21     14.85 o 
  -2   2   9        3.11        9.63     12.84 o 
  -1   2   9       11.86       15.49     11.79 o 
   0   2   9       51.22       27.75     19.69 o 
   1   2   9        7.71        6.99     17.92 o 
  -5   3   9        7.33       18.53     22.88 o 
  -4   3   9       16.87       28.18     17.40 o 
  -3   3   9       35.77       34.72     18.72 o 
  -2   3   9       14.86       -0.94     12.66 o 
  -1   3   9       49.92       34.32     12.71 o 
   0   3   9        5.10        8.83     14.92 o 
   1   3   9      154.34      112.24     16.24 o 
  -5   4   9        1.56       -2.95     18.41 o 
  -4   4   9        3.54       -0.39     16.75 o 
  -3   4   9       29.14       57.29     15.95 o 
  -2   4   9        2.20       22.73     13.59 o 
  -1   4   9       83.77       65.24     13.72 o 
   0   4   9       10.13       23.47     11.27 o 
   1   4   9       16.16       17.45     10.62 o 
  -5   5   9        0.94      -13.82     18.43 o 
  -4   5   9       41.94       30.13     17.82 o 
  -3   5   9       31.76       29.69     22.07 o 
  -2   5   9       42.68       37.14     14.86 o 
  -1   5   9       27.28       25.83     12.55 o 
   0   5   9      310.36      318.92     18.38 o 
   1   5   9       21.68       13.71     12.68 o 
  -4   6   9        8.56        4.11     16.91 o 
  -3   6   9        0.08        3.30     15.30 o 
  -2   6   9        3.18        3.49     14.09 o 
  -1   6   9       10.09        5.08     12.70 o 
   0   6   9      308.89      261.35     31.72 o 
   1   6   9        3.89       -2.41      9.56 o 
  -4   7   9       28.11       30.18     17.51 o 
  -3   7   9        1.02       -6.49     15.43 o 
  -2   7   9       21.77       13.15     14.36 o 
  -1   7   9       19.98        4.16     14.46 o 
   0   7   9        0.04       60.77     13.38 o 
   1   7   9        0.28      -15.61     15.61 o 
  -4   8   9        2.52        4.11     17.04 o 
  -3   8   9        2.42       -4.45     20.91 o 
  -2   8   9       10.52       13.07     16.18 o 
  -1   8   9       79.89       27.66     14.28 o 
   0   8   9       10.46        3.54     17.38 o 
   1   8   9        2.35       -9.70      9.70 o 
  -4   9   9        0.47      -16.28     16.28 o 
  -3   9   9        0.01      -13.51     15.53 o 
  -2   9   9        2.37       20.39     14.87 o 
  -1   9   9        0.15      -10.75     18.24 o 
   0   9   9        0.72      -12.30     12.30 o 
  -3  10   9       10.56       -9.20     16.61 o 
  -2  10   9        3.83        9.37     15.17 o 
  -1  10   9        0.32      -11.30     22.35 o 
   0  10   9       49.10       10.61     13.42 o 
  -3  11   9        3.68       14.36     20.10 o 
  -2  11   9       21.31       27.46     15.98 o 
  -1  11   9       23.10       22.72     15.08 o 
                                                 
